# Supplementary material for: Calvaria Bone Transcriptome in Mouse Models of Osteogenesis Imperfecta
Source: Int J Mol Sci. 2021 May 18;22(10):5290. doi: 10.3390/ijms22105290 (PMC8157281; doi:10.3390/ijms22105290)
Supplement: Supplementary file 1 [file ijms-22-05290-s001.zip]

Archive with 2 entries (2 files):
- Supplemental Figure1.pdf
- Tables S1-7.xlsx
