# Supplementary material for: Calvaria Bone Transcriptome in Mouse Models of Osteogenesis Imperfecta
Source: Int J Mol Sci. 2021 May 18;22(10):5290. doi: 10.3390/ijms22105290 (PMC8157281; doi:10.3390/ijms22105290)
Supplement: Supplementary file 1 [file ijms-22-05290-s001.zip › Tables S1-7.xlsx]

## Sheet: Table S1
Table S1. Genes upregulated in Jrt mice
ID	Gene	log FC	RPKM Jrt	RPKM WT	P
ENSMUSG00000025479	Cyp2e1	2.087	24.2218	6.169	0.0093
ENSMUSG00000074483	Bglap	1.781	1646.81	510.529	8.4e-13
ENSMUSG00000074486	Bglap2	1.652	1039.85	352.876	2.7e-16
ENSMUSG00000052974	Cyp2f2	1.534	13.6435	5.05775	8.5e-06
ENSMUSG00000076612	Ighg2c	1.522	14.839	5.51125	0.024
ENSMUSG00000020805	Slc13a5	1.373	12.0503	4.9595	3.7e-07
ENSMUSG00000035041	Creb3l3	1.353	5.584	2.32375	0.0026
ENSMUSG00000033825	Tpsb2	1.251	17.8487	7.95725	0.0025
ENSMUSG00000027966	Col11a1	1.226	50.721	23.163	0.0063
ENSMUSG00000024330	Col11a2	1.206	287.892	133.363	0.015
ENSMUSG00000032207	Lipc	1.2	31.0195	14.409	1.6e-07
ENSMUSG00000029161	Cgref1	1.194	41.3912	19.2795	2.2e-08
ENSMUSG00000079017	Ifi27l2a	1.165	117.028	55.7857	0.00023
ENSMUSG00000031906	Smpd3	1.148	48.825	23.4805	3.5e-06
ENSMUSG00000025489	Ifitm5	1.131	44.5027	21.6095	0.0002
ENSMUSG00000024910	Ctsw	1.1	8.084	4.03125	0.043
ENSMUSG00000025213	Kazald1	1.099	61.422	30.5113	3.7e-07
ENSMUSG00000054196	Cthrc1	1.036	73.5078	38.1243	3.5e-06
ENSMUSG00000030222	Rerg	1.033	10.164	5.30075	0.0016
ENSMUSG00000059901	Adamts14	0.989	11.9428	6.40475	7.9e-05
ENSMUSG00000024232	Bambi	0.985	9.45675	5.076	0.00028
ENSMUSG00000033207	Mamdc2	0.967	28.326	15.429	7.9e-05
ENSMUSG00000000753	Serpinf1	0.965	784.211	427.967	0.038
ENSMUSG00000020099	Unc5b	0.965	35.8402	19.522	0.0002
ENSMUSG00000020256	Aldh1l2	0.95	7.90475	4.35975	0.0065
ENSMUSG00000036596	Cpz	0.946	62.7263	34.7598	4.4e-06
ENSMUSG00000029307	Dmp1	0.941	139.075	76.8882	7.9e-05
ENSMUSG00000021388	Aspn	0.928	333.101	185.725	0.0036
ENSMUSG00000003355	Fkbp11	0.921	28.9605	16.2733	0.024
ENSMUSG00000057457	Phex	0.919	27.5755	15.5222	0.028
ENSMUSG00000033491	Prss35	0.918	10.7298	6.032	0.0065
ENSMUSG00000043333	Rhbdl2	0.913	6.43825	3.63925	0.035
ENSMUSG00000052276	Ostn	0.906	33.103	18.8072	0.021
ENSMUSG00000036019	Tmtc2	0.897	5.033	2.8805	0.0057
ENSMUSG00000022440	C1qtnf6	0.887	59.006	33.9573	6.1e-05
ENSMUSG00000028197	Col24a1	0.881	11.66	6.744	0.044
ENSMUSG00000026062	Slc9a2	0.874	6.15025	3.56325	0.022
ENSMUSG00000024968	Rcor2	0.873	19.8133	11.534	0.00035
ENSMUSG00000005124	Wisp1	0.867	39.5797	23.1165	5.4e-05
ENSMUSG00000025185	Loxl4	0.866	9.46225	5.52225	0.0065
ENSMUSG00000024529	Lox	0.864	83.4185	48.7375	0.0081
ENSMUSG00000025140	Pycr1	0.86	9.31075	5.4665	0.0065
ENSMUSG00000030513	Pcsk6	0.857	36.6455	21.6045	0.00012
ENSMUSG00000041193	Pla2g5	0.857	20.0482	11.8067	0.0022
ENSMUSG00000054675	Tmem119	0.857	90.5613	53.1282	0.00017
ENSMUSG00000079022	Col22a1	0.855	42.1427	24.9035	0.0014
ENSMUSG00000001131	Timp1	0.854	70.897	41.4963	0.023
ENSMUSG00000026574	Dpt	0.849	119.937	70.9355	0.00024
ENSMUSG00000050931	Sgms2	0.844	56.5337	33.512	0.024
ENSMUSG00000048782	Insc	0.838	14.3025	8.48825	0.0038
ENSMUSG00000020264	Slc36a2	0.836	35.954	21.4367	0.00039
ENSMUSG00000041608	Entpd3	0.822	8.87225	5.36525	0.012
ENSMUSG00000044017	Adgrd1	0.821	9.88175	5.9685	0.0007
ENSMUSG00000002732	Fkbp7	0.81	44.693	27.1118	0.0022
ENSMUSG00000032374	Plod2	0.799	38.761	23.6938	0.00015
ENSMUSG00000036867	Smad6	0.795	15.1913	9.29575	0.0065
ENSMUSG00000048368	Omd	0.789	78.9618	48.5168	0.0016
ENSMUSG00000020251	Glt8d2	0.788	5.13975	3.1705	0.012
ENSMUSG00000039208	Metrnl	0.784	44.9017	27.7525	0.00082
ENSMUSG00000032265	Fam46a	0.781	46.6153	28.888	0.0013
ENSMUSG00000052316	Lrrc15	0.78	46.283	28.6425	0.0018
ENSMUSG00000044646	Zbtb7c	0.774	10.6342	6.62175	0.0091
ENSMUSG00000056481	Cd248	0.77	30.9562	19.3873	0.033
ENSMUSG00000039883	Lrrc17	0.766	14.0618	8.77475	0.015
ENSMUSG00000032726	Bmp8a	0.76	13.747	8.632	0.023
ENSMUSG00000001510	Dlx3	0.752	15.283	9.67325	0.01
ENSMUSG00000010830	Kdelr3	0.751	47.7005	30.1743	0.0039
ENSMUSG00000010660	Plcd1	0.744	25.9108	16.4833	0.0065
ENSMUSG00000053863	Mepe	0.742	168.015	107.071	0.038
ENSMUSG00000029718	Pcolce	0.741	171.325	109.264	0.014
ENSMUSG00000043903	Gm22	0.732	11.9433	7.677	0.015
ENSMUSG00000060284	Sp7	0.732	89.5115	57.2802	0.0026
ENSMUSG00000029108	Pcdh7	0.727	6.3925	4.111	0.013
ENSMUSG00000029335	Bmp3	0.725	29.925	19.2503	0.0075
ENSMUSG00000097993	Ptprv	0.724	18.3485	11.8225	0.0025
ENSMUSG00000001555	Fkbp10	0.721	71.624	46.2752	0.0022
ENSMUSG00000096210	H1f0	0.718	64.8762	41.9083	0.0091
ENSMUSG00000096956	Snhg18	0.711	25.4192	16.5038	0.046
ENSMUSG00000047712	Ust	0.707	11.3648	7.41125	0.025
ENSMUSG00000024076	Vit	0.707	30.9507	20.2067	0.0079
ENSMUSG00000005973	Rcn1	0.706	52.4675	34.2103	0.0079
ENSMUSG00000034066	Farp2	0.705	10.4467	6.81775	0.018
ENSMUSG00000068748	Ptprz1	0.704	6.401	4.18425	0.0046
ENSMUSG00000018672	Copz2	0.703	41.4463	27.0975	0.0065
ENSMUSG00000022098	Bmp1	0.7	122.302	80.215	0.0091
ENSMUSG00000050953	Gja1	0.691	141.546	93.134	0.024
ENSMUSG00000050860	Phospho1	0.69	16.1055	10.6625	0.046
ENSMUSG00000050666	Vstm4	0.686	14.9058	9.83875	0.049
ENSMUSG00000028641	P3h1	0.685	36.8907	24.452	0.0041
ENSMUSG00000037852	Cpe	0.684	255.367	169.504	0.027
ENSMUSG00000060572	Mfap2	0.672	36.1815	24.1905	0.033
ENSMUSG00000056214	Pard6g	0.671	20.981	14.0083	0.021
ENSMUSG00000000693	Loxl3	0.67	23.1405	15.4993	0.0061
ENSMUSG00000030717	Nupr1	0.666	56.8348	38.0877	0.0032
ENSMUSG00000030607	Acan	0.664	8.555	5.72875	0.033
ENSMUSG00000000392	Fap	0.659	62.5273	42.0957	0.02
ENSMUSG00000026589	Sec16b	0.655	12.1003	8.16975	0.036
ENSMUSG00000036545	Adamts2	0.652	52.9093	35.8477	0.038
ENSMUSG00000028766	Alpl	0.65	94.3178	63.855	0.023
ENSMUSG00000020122	Egfr	0.648	7.06375	4.803	0.015
ENSMUSG00000052504	Epha3	0.648	11.7572	7.9745	0.035
ENSMUSG00000024538	Ppic	0.648	177.436	120.378	0.0091
ENSMUSG00000090084	Srpx	0.648	20.6798	14.0622	0.016
ENSMUSG00000019539	Rcn3	0.644	343.615	234.222	0.032
ENSMUSG00000032492	Pth1r	0.643	72.569	49.3485	0.015
ENSMUSG00000069920	B3gnt9	0.642	28.6048	19.4778	0.043
ENSMUSG00000034205	Loxl2	0.64	25.083	17.1225	0.009
ENSMUSG00000029061	Mmp23	0.638	29.3278	20.049	0.026
ENSMUSG00000021943	Gdf10	0.637	57.833	39.5365	0.018
ENSMUSG00000030074	Gxylt2	0.634	21.0938	14.4802	0.02
ENSMUSG00000031595	Pdgfrl	0.634	28.3247	19.3927	0.025
ENSMUSG00000017969	Ptgis	0.634	93.2325	63.9915	0.0068
ENSMUSG00000096145	Vkorc1	0.631	65.698	45.1932	0.033
ENSMUSG00000020889	Nr1d1	0.63	52.291	36.1363	0.032
ENSMUSG00000035799	Twist1	0.628	60.0202	41.2732	0.023
ENSMUSG00000027015	Cybrd1	0.624	17.0638	11.7628	0.041
ENSMUSG00000021760	Gpx8	0.614	65.581	45.5787	0.036
ENSMUSG00000019975	Ikbip	0.614	15.5945	10.8258	0.048
ENSMUSG00000046186	Cd109	0.607	21.8242	15.1953	0.026
ENSMUSG00000050910	Cdr2l	0.606	15.7523	11.019	0.049
ENSMUSG00000042804	Gpr153	0.606	28.9492	20.2368	0.023
ENSMUSG00000060568	Fam78b	0.601	8.28425	5.81175	0.046
ENSMUSG00000090210	Itga10	0.598	23.7617	16.7148	0.026
ENSMUSG00000024868	Dkk1	0.595	25.3742	17.9273	0.025
ENSMUSG00000039787	Cercam	0.594	31.5102	22.2407	0.038
ENSMUSG00000036334	Igsf10	0.59	23.2785	16.4337	0.036
ENSMUSG00000018906	P4ha2	0.589	17.804	12.5935	0.023
ENSMUSG00000020312	Shc2	0.589	14.3785	10.183	0.026
ENSMUSG00000035279	Ssc5d	0.588	20.1657	14.289	0.038
ENSMUSG00000037206	Islr	0.58	112.708	80.198	0.031
ENSMUSG00000027230	Creb3l1	0.577	58.141	41.4958	0.026
ENSMUSG00000032431	Crtap	0.577	87.1172	62.2233	0.025
ENSMUSG00000022032	Scara5	0.573	23.7235	16.9743	0.043
ENSMUSG00000025856	Pdgfa	0.572	27.988	20.0082	0.028
ENSMUSG00000000093	Tbx2	0.568	29.3478	21.094	0.036
ENSMUSG00000040447	Spns2	0.566	25.964	18.6732	0.036
ENSMUSG00000028957	Per3	0.563	7.4375	5.3685	0.046
ENSMUSG00000031075	Ano1	0.553	17.9988	13.0905	0.034
ENSMUSG00000067586	S1pr3	0.553	22.901	16.6498	0.047
ENSMUSG00000079111	Kdelr2	0.541	85.984	62.8948	0.047

## Sheet: Table S2
Table S2. Genes downregulated in Jrt mice
ID	Gene	log FC	RPKM Jrt	RPKM WT	P
ENSMUSG00000079428	Tceal7	-1.509	2.19975	6.721	0.04
ENSMUSG00000030470	Csrp3	-1.473	24.232	71.9215	0.0067
ENSMUSG00000051839	Gypa	-1.149	44.1528	104.331	4.4e-06
ENSMUSG00000031636	Pdlim3	-1.02	27.1803	59.056	0.015
ENSMUSG00000061311	Rag1	-0.99	2.41825	5.1065	0.0019
ENSMUSG00000057604	Lmcd1	-0.982	10.6472	22.3522	0.0036
ENSMUSG00000082101	Slfn14	-0.954	4.666	9.60325	0.0011
ENSMUSG00000037124	Trim58	-0.937	4.1825	8.4995	0.032
ENSMUSG00000028332	Hemgn	-0.915	33.8655	67.9595	8.3e-05
ENSMUSG00000073400	Trim10	-0.896	25.0898	49.669	9.2e-05
ENSMUSG00000023216	Epb42	-0.888	7.80325	15.3485	0.0002
ENSMUSG00000032053	Pou2af1	-0.875	9.482	18.5485	0.01
ENSMUSG00000104213	Ighd	-0.872	9.89625	19.2788	0.023
ENSMUSG00000019982	Myb	-0.855	10.8492	20.9132	0.0091
ENSMUSG00000032285	Dnaja4	-0.854	11.042	21.2737	0.024
ENSMUSG00000027562	Car2	-0.852	115.549	222.007	0.0039
ENSMUSG00000026532	Spta1	-0.845	15.1837	28.9385	4.8e-05
ENSMUSG00000042066	Tmcc2	-0.83	27.9832	52.9085	0.00028
ENSMUSG00000006574	Slc4a1	-0.829	102.603	193.914	0.015
ENSMUSG00000028644	Ermap	-0.827	18.6795	35.2245	0.00025
ENSMUSG00000028717	Tal1	-0.827	13.253	25.0403	0.0016
ENSMUSG00000029866	Kel	-0.824	17.9245	33.754	0.0014
ENSMUSG00000023926	Rhag	-0.819	14.4735	27.15	0.0038
ENSMUSG00000041842	Fhdc1	-0.816	4.81025	9.01525	0.0038
ENSMUSG00000020490	Btnl10	-0.814	7.82575	14.6527	0.0024
ENSMUSG00000025889	Snca	-0.813	14.6098	27.2695	0.002
ENSMUSG00000047139	Cd24a	-0.811	187.392	350.059	0.015
ENSMUSG00000001763	Tspan33	-0.811	8.979	16.7895	0.0024
ENSMUSG00000020423	Btg2	-0.802	20.3552	37.8125	0.0025
ENSMUSG00000030724	Cd19	-0.8	11.1468	20.653	0.014
ENSMUSG00000025270	Alas2	-0.795	97.9257	180.604	0.0019
ENSMUSG00000038370	Pcp4l1	-0.788	10.4315	19.222	0.024
ENSMUSG00000034248	Slc25a37	-0.787	41.4083	76.0072	0.0032
ENSMUSG00000014030	Pax5	-0.785	3.99975	7.33725	0.0091
ENSMUSG00000034317	Trim59	-0.781	10.6337	19.456	0.0088
ENSMUSG00000058975	Kcnc1	-0.766	3.14875	5.6775	0.024
ENSMUSG00000028825	Rhd	-0.766	30.663	55.5547	0.0056
ENSMUSG00000046179	E2f8	-0.765	7.23125	13.0922	0.0091
ENSMUSG00000064225	Paqr9	-0.756	3.9525	7.10225	0.0094
ENSMUSG00000020330	Hmmr	-0.752	4.641	8.315	0.033
ENSMUSG00000073940	Hbb-bt	-0.75	416.633	743.93	0.035
ENSMUSG00000049577	Zfpm1	-0.749	21.7875	39.1148	0.0094
ENSMUSG00000022099	Dmtn	-0.746	12.952	23.1542	0.0058
ENSMUSG00000028906	Epb41	-0.746	17.895	31.906	0.0013
ENSMUSG00000054191	Klf1	-0.745	26.7923	47.8957	0.022
ENSMUSG00000019838	Slc16a10	-0.744	8.77075	15.6445	0.0068
ENSMUSG00000027326	Casc5	-0.743	2.8325	5.02725	0.024
ENSMUSG00000012443	Kif11	-0.743	9.4375	16.7925	0.0092
ENSMUSG00000020641	Rsad2	-0.741	10.5877	18.7925	0.0033
ENSMUSG00000096768	Erdr1	-0.74	21.3678	38.1068	0.038
ENSMUSG00000008193	Spib	-0.738	11.1685	19.8117	0.025
ENSMUSG00000045328	Cenpe	-0.737	3.754	6.6515	0.019
ENSMUSG00000027510	Rbm38	-0.734	29.9855	53.168	0.0066
ENSMUSG00000021061	Sptb	-0.732	23.1887	41.0928	0.011
ENSMUSG00000030468	Siglecg	-0.728	6.035	10.6438	0.049
ENSMUSG00000045382	Cxcr4	-0.722	26.6922	46.8927	0.02
ENSMUSG00000027306	Nusap1	-0.722	10.0587	17.6508	0.016
ENSMUSG00000037336	Mfsd2b	-0.721	9.65775	16.965	0.0079
ENSMUSG00000030000	Add2	-0.718	3.80675	6.676	0.021
ENSMUSG00000057337	Chst3	-0.717	4.488	7.85375	0.043
ENSMUSG00000030091	Nup210	-0.705	6.1175	10.631	0.0091
ENSMUSG00000032028	Nxpe2	-0.7	5.4195	9.35525	0.046
ENSMUSG00000018654	Ikzf1	-0.699	12.4543	21.5177	0.02
ENSMUSG00000029366	Dck	-0.694	10.254	17.659	0.037
ENSMUSG00000031004	Mki67	-0.693	32.5857	56.0285	0.021
ENSMUSG00000020914	Top2a	-0.693	18.4708	31.7815	0.023
ENSMUSG00000034449	Dhrs11	-0.691	28.0918	48.329	0.026
ENSMUSG00000028035	Dnajb4	-0.685	6.06525	10.3837	0.032
ENSMUSG00000027556	Car1	-0.682	43.4347	74.2092	0.027
ENSMUSG00000022742	Cpox	-0.679	34.1755	58.2268	0.018
ENSMUSG00000018983	E2f2	-0.674	18.0115	30.5763	0.0079
ENSMUSG00000001228	Uhrf1	-0.671	14.8805	25.2625	0.039
ENSMUSG00000031543	Ank1	-0.669	11.7675	19.9495	0.021
ENSMUSG00000030956	Fam53b	-0.669	9.61825	16.3057	0.026
ENSMUSG00000054717	Hmgb2	-0.666	57.0127	96.292	0.033
ENSMUSG00000038871	Bpgm	-0.659	27.7865	46.6752	0.011
ENSMUSG00000042476	Abcb4	-0.653	5.69175	9.53075	0.036
ENSMUSG00000022100	Xpo7	-0.652	10.0043	16.7212	0.0077
ENSMUSG00000024590	Lmnb1	-0.651	23.1668	38.7557	0.044
ENSMUSG00000038893	Fam117a	-0.636	17.9335	29.687	0.038
ENSMUSG00000031974	Abcb10	-0.629	19.8178	32.582	0.018
ENSMUSG00000044468	Fam46c	-0.629	18.886	30.9992	0.0065
ENSMUSG00000004552	Ctse	-0.626	42.6457	70.2175	0.023
ENSMUSG00000032126	Hmbs	-0.621	59.7302	97.8585	0.032
ENSMUSG00000028312	Smc2	-0.621	10.3142	16.8657	0.046
ENSMUSG00000024588	Fech	-0.61	54.3298	88.1505	0.024
ENSMUSG00000020788	Atp2a3	-0.605	23.6887	38.4435	0.044
ENSMUSG00000032902	Slc16a1	-0.604	19.4078	31.3883	0.039
ENSMUSG00000032411	Tfdp2	-0.596	5.03525	8.08725	0.017
ENSMUSG00000029922	Mkrn1	-0.593	41.449	66.4972	0.043
ENSMUSG00000037415	Ranbp10	-0.549	21.4068	33.324	0.049

## Sheet: Table S3
Table S3. Genes upregulated in oim mice
ID	Gene	log FC	RPKM oim	RPKM WT	P
ENSMUSG00000031762	Mt2	2.871	720.439	108.092	0.0036
ENSMUSG00000021367	Edn1	2.827	16.6475	2.5645	1e-19
ENSMUSG00000037686	Aspg	2.672	21.5647	3.72167	0.0015
ENSMUSG00000029321	Slc10a6	2.513	7.94767	1.518	8.8e-05
ENSMUSG00000025479	Cyp2e1	2.463	14.936	2.9415	9e-06
ENSMUSG00000026077	Npas2	2.463	8.30767	1.66567	9.8e-08
ENSMUSG00000028989	Angptl7	2.397	118.149	24.6217	0.0048
ENSMUSG00000020108	Ddit4	2.32	312.067	68.2763	4.4e-12
ENSMUSG00000034936	Arl4d	2.245	62.6045	14.459	2.4e-05
ENSMUSG00000023067	Cdkn1a	2.245	107.573	24.9608	6.3e-18
ENSMUSG00000000739	Sult5a1	2.235	12.6965	2.9535	1.2e-15
ENSMUSG00000023078	Cxcl13	2.23	18.7425	4.357	0.00028
ENSMUSG00000066687	Zbtb16	2.223	31.4737	7.38483	1.1e-11
ENSMUSG00000033453	Adamts15	2.22	5.71017	1.34833	7.7e-06
ENSMUSG00000020427	Igfbp3	2.122	93.9203	23.682	7.3e-05
ENSMUSG00000031765	Mt1	2.122	697.538	176.001	0.002
ENSMUSG00000020303	Stc2	2.121	9.816	2.475	8.1e-20
ENSMUSG00000027220	Syt13	2.114	5.4785	1.39567	0.00053
ENSMUSG00000090210	Itga10	2.112	49.8693	12.6915	5.9e-30
ENSMUSG00000030790	Adm	2.109	6.954	1.77	0.0098
ENSMUSG00000071567	A830039N20Rik	2.101	7.281	1.862	1.3e-07
ENSMUSG00000028195	Cyr61	2.09	235.474	60.554	2e-10
ENSMUSG00000024529	Lox	2.082	157.915	41.1708	7e-08
ENSMUSG00000021750	Fam107a	2.07	13.639	3.54233	2.2e-16
ENSMUSG00000030562	Nox4	2.066	5.62	1.4795	2.3e-05
ENSMUSG00000074971	Fibin	2.064	48.7048	12.8527	3.7e-06
ENSMUSG00000029816	Gpnmb	2.053	36.3102	9.6345	6.3e-05
ENSMUSG00000043613	Mmp3	2.04	7.13183	1.89133	1e-08
ENSMUSG00000058297	Spock2	1.999	56.9478	15.5898	7.9e-15
ENSMUSG00000024481	Lvrn	1.998	13.7235	3.76667	5.2e-05
ENSMUSG00000031538	Plat	1.991	28.2722	7.83767	8.2e-23
ENSMUSG00000011171	Vipr2	1.976	8.61117	2.40567	0.021
ENSMUSG00000022015	Tnfsf11	1.97	15.2135	4.27767	0.008
ENSMUSG00000021559	Dapk1	1.949	41.709	11.9227	0.0046
ENSMUSG00000097183	Gm17501	1.943	8.72283	2.48283	5e-11
ENSMUSG00000030087	Klf15	1.938	15.9843	4.58367	1.7e-08
ENSMUSG00000021209	Ppp4r4	1.929	5.64617	1.633	5.9e-10
ENSMUSG00000025407	Gli1	1.896	13.128	3.87967	2.3e-11
ENSMUSG00000022548	Apod	1.879	128.98	38.4153	4.1e-06
ENSMUSG00000089812	Gm15867	1.877	9.368	2.79283	0.00071
ENSMUSG00000087132	A930001C03Rik	1.856	5.7375	1.74433	9.1e-05
ENSMUSG00000020793	Galr2	1.84	8.7975	2.69717	2.5e-10
ENSMUSG00000086765	Gm11827	1.813	8.44967	2.626	5e-07
ENSMUSG00000029675	Eln	1.788	20.3632	6.5005	1.8e-16
ENSMUSG00000028967	Errfi1	1.779	126.189	40.2597	0.011
ENSMUSG00000074178	Gm10638	1.765	6.7865	2.21117	0.00025
ENSMUSG00000074766	Ism1	1.763	28.1688	9.113	1.2e-13
ENSMUSG00000063415	Cyp26b1	1.76	13.8935	4.51217	6.3e-20
ENSMUSG00000021903	Galnt15	1.754	26.4085	8.5785	0.003
ENSMUSG00000061740	Cyp2d22	1.736	25.8998	8.54033	1.6e-19
ENSMUSG00000029161	Cgref1	1.721	26.266	8.79217	2.6e-16
ENSMUSG00000044674	Fzd1	1.72	52.6117	17.5482	7.7e-07
ENSMUSG00000016262	Sertad4	1.719	19.0862	6.36317	3.1e-19
ENSMUSG00000061100	Retnla	1.711	33.7823	11.3228	0.048
ENSMUSG00000047330	Kcne4	1.709	10.6238	3.59233	7.6e-05
ENSMUSG00000002265	Peg3	1.708	16.15	5.43483	1.5e-17
ENSMUSG00000021765	Fst	1.697	16.713	5.66567	0.00017
ENSMUSG00000032289	Thsd4	1.697	7.00417	2.3805	3.4e-06
ENSMUSG00000023885	Thbs2	1.696	308.616	104.766	5.8e-07
ENSMUSG00000000142	Axin2	1.677	6.47433	2.228	5.3e-07
ENSMUSG00000029641	Rasl11a	1.672	5.91817	2.05483	0.0002
ENSMUSG00000027224	Duoxa1	1.667	6.40483	2.21783	2.3e-10
ENSMUSG00000019278	Dpep1	1.661	58.7142	20.4052	2.2e-07
ENSMUSG00000022479	Vdr	1.656	46.1403	16.1312	5.2e-10
ENSMUSG00000017897	Eya2	1.642	22.9057	8.0865	3.7e-17
ENSMUSG00000042622	Maff	1.638	7.0035	2.47433	0.0028
ENSMUSG00000002910	Arrdc2	1.634	45.685	16.162	2.1e-06
ENSMUSG00000028862	Map3k6	1.634	22.4057	7.9005	4.7e-07
ENSMUSG00000006403	Adamts4	1.631	5.9075	2.113	0.0022
ENSMUSG00000019997	Ctgf	1.626	293.208	104.226	0.0019
ENSMUSG00000030351	Tspan11	1.624	13.432	4.7915	8.1e-07
ENSMUSG00000027412	Lpin3	1.618	7.1035	2.544	3.8e-10
ENSMUSG00000033268	Duox1	1.613	6.75333	2.431	9.7e-10
ENSMUSG00000021453	Gadd45g	1.613	43.5198	15.6233	3.2e-07
ENSMUSG00000023886	Smoc2	1.607	91.8662	33.1673	2.4e-09
ENSMUSG00000052560	Cpne8	1.602	7.45133	2.70383	0.00061
ENSMUSG00000032374	Plod2	1.598	34.0733	12.4278	4.1e-21
ENSMUSG00000032420	Nt5e	1.597	10.5985	3.86417	0.003
ENSMUSG00000032925	Itgbl1	1.565	91.6595	34.0535	5.7e-08
ENSMUSG00000105954	Gm42793	1.564	32.1452	11.9718	0.004
ENSMUSG00000063727	Tnfrsf11b	1.56	33.2373	12.357	0.00019
ENSMUSG00000031740	Mmp2	1.559	620.674	232.22	1.2e-08
ENSMUSG00000028909	Ptpru	1.557	13.1085	4.91167	2.4e-07
ENSMUSG00000052957	Gas1	1.554	95.6008	35.8435	0.00044
ENSMUSG00000022094	Slc39a14	1.549	15.2792	5.75933	0.0017
ENSMUSG00000033863	Klf9	1.547	95.0053	35.6257	4.5e-07
ENSMUSG00000098708	Gm27252	1.53	10.2932	3.89833	0.00056
ENSMUSG00000027750	Postn	1.53	393.034	150.543	6.2e-05
ENSMUSG00000048965	Mrgpre	1.529	7.29467	2.77883	5.3e-09
ENSMUSG00000040133	Gpr176	1.523	5.644	2.1615	0.00093
ENSMUSG00000030222	Rerg	1.522	12.3332	4.71467	4.3e-07
ENSMUSG00000030616	Sytl2	1.522	8.84867	3.3995	6.4e-14
ENSMUSG00000022893	Adamts1	1.52	35.123	13.4377	0.0003
ENSMUSG00000040690	Col16a1	1.517	170.687	66.0522	4.5e-05
ENSMUSG00000024222	Fkbp5	1.514	54.769	20.9548	1.6e-14
ENSMUSG00000036437	Npy1r	1.514	5.39533	2.07333	1.9e-06
ENSMUSG00000065475	Mir27b	1.499	10.0547	3.86	0.033
ENSMUSG00000041120	Nbl1	1.499	193.855	75.3025	1.1e-09
ENSMUSG00000040711	Sh3pxd2b	1.494	33.7927	13.2563	7.5e-14
ENSMUSG00000032332	Col12a1	1.485	105.155	41.492	2.3e-10
ENSMUSG00000040181	Fmo1	1.485	55.8847	21.9288	0.0021
ENSMUSG00000030862	Cpxm2	1.476	56.6767	22.4155	5e-11
ENSMUSG00000024232	Bambi	1.473	12.8285	5.09383	1.3e-13
ENSMUSG00000025150	Cbr2	1.468	30.1337	11.8393	0.013
ENSMUSG00000029307	Dmp1	1.468	275.125	109.76	0.00023
ENSMUSG00000022032	Scara5	1.468	34.9155	13.8257	5e-11
ENSMUSG00000020142	Slc1a4	1.466	7.43167	2.9635	3.1e-09
ENSMUSG00000031431	Tsc22d3	1.465	201.597	79.8425	5.9e-08
ENSMUSG00000030717	Nupr1	1.458	77.3992	30.9667	7.3e-06
ENSMUSG00000039911	Spsb1	1.457	10.1482	4.06217	2.5e-05
ENSMUSG00000078190	Dnm3os	1.448	16.6368	6.714	0.00028
ENSMUSG00000036602	Alx1	1.444	5.015	2.0275	1.4e-05
ENSMUSG00000013921	Clip3	1.444	18.6528	7.53417	8e-13
ENSMUSG00000061524	Zic2	1.444	22.5902	9.16433	8.7e-09
ENSMUSG00000020262	Adarb1	1.432	21.9745	8.945	1.8e-17
ENSMUSG00000020805	Slc13a5	1.432	10.7237	4.3555	5.3e-06
ENSMUSG00000032968	Inha	1.429	7.36083	3.01667	0.00014
ENSMUSG00000019851	Perp	1.428	9.87417	4.04917	3.7e-05
ENSMUSG00000006205	Htra1	1.427	198.878	81.5345	2.4e-07
ENSMUSG00000044017	Adgrd1	1.424	7.459	3.0485	2e-12
ENSMUSG00000055653	Gpc3	1.424	38.3637	15.6812	1.8e-12
ENSMUSG00000049892	Rasd1	1.418	5.0915	2.06917	0.00084
ENSMUSG00000020473	Aebp1	1.414	281.534	116.784	8.1e-07
ENSMUSG00000047420	Fam180a	1.414	20.5557	8.46933	1.9e-07
ENSMUSG00000042254	Cilp	1.41	18.6018	7.67067	0.00012
ENSMUSG00000048616	Nog	1.405	12.6083	5.247	2.6e-07
ENSMUSG00000015476	Prrt1	1.404	15.5995	6.54383	5.2e-07
ENSMUSG00000022296	Baalc	1.403	6.829	2.8315	0.013
ENSMUSG00000031825	Crispld2	1.4	396.003	165.017	0.00047
ENSMUSG00000023046	Igfbp6	1.4	70.523	29.3132	0.00018
ENSMUSG00000021477	Ctsl	1.398	236.729	99.0185	0.0019
ENSMUSG00000027978	Prss12	1.396	8.10117	3.39417	0.0033
ENSMUSG00000026725	Tnn	1.393	297.974	125.35	8.7e-05
ENSMUSG00000033855	Ston1	1.39	16.182	6.78717	3e-10
ENSMUSG00000048782	Insc	1.389	14.2677	6.0135	2.6e-11
ENSMUSG00000043333	Rhbdl2	1.389	5.408	2.2805	1.2e-05
ENSMUSG00000027488	Snta1	1.389	31.898	13.4085	4.6e-14
ENSMUSG00000020019	Ntn4	1.388	11.9888	5.03767	0.00028
ENSMUSG00000031595	Pdgfrl	1.387	42.5305	17.9818	1.3e-07
ENSMUSG00000069515	Lyz1	1.38	6.45117	2.74233	0.0089
ENSMUSG00000029096	Htra3	1.379	46.6517	19.7405	1.8e-05
ENSMUSG00000031748	Gnao1	1.377	5.93133	2.509	3.8e-10
ENSMUSG00000052684	Jun	1.377	60.3658	25.4933	3.7e-09
ENSMUSG00000032085	Tagln	1.376	57.5175	24.47	1.1e-13
ENSMUSG00000091586	Cyp4f17	1.375	7.9615	3.381	4.4e-05
ENSMUSG00000047414	Flrt2	1.373	17.6107	7.47483	7.5e-05
ENSMUSG00000054256	Msi1	1.369	6.13	2.63583	0.044
ENSMUSG00000026042	Col5a2	1.367	268.045	114.562	1.7e-06
ENSMUSG00000048489	8430408G22Rik	1.366	13.475	5.72017	0.00087
ENSMUSG00000020122	Egfr	1.366	9.475	4.0515	6e-11
ENSMUSG00000041372	B4galnt3	1.365	6.46783	2.75233	1.9e-07
ENSMUSG00000027408	Cpxm1	1.364	130.625	56.1153	5.1e-11
ENSMUSG00000072825	Cep170b	1.36	8.87833	3.81267	2.3e-08
ENSMUSG00000024538	Ppic	1.36	243.089	104.571	2.3e-11
ENSMUSG00000026473	Glul	1.357	399.031	170.989	3.5e-10
ENSMUSG00000045394	Epcam	1.352	13.5318	5.84133	8.1e-06
ENSMUSG00000020105	Lrig3	1.349	12.5098	5.4035	2e-10
ENSMUSG00000060177	Klk1b22	1.347	55.5375	24.2612	0.049
ENSMUSG00000054196	Cthrc1	1.345	76.6213	33.3412	2.3e-06
ENSMUSG00000031070	Mrgprf	1.345	6.901	2.97633	2.7e-05
ENSMUSG00000003477	Inmt	1.344	12.13	5.27617	0.0084
ENSMUSG00000032726	Bmp8a	1.343	18.8195	8.1635	4.8e-10
ENSMUSG00000105904	mmu-mir-24-1	1.342	21.7687	9.34917	0.049
ENSMUSG00000000957	Mmp14	1.341	200.391	87.4262	2.2e-09
ENSMUSG00000047712	Ust	1.339	14.876	6.48517	2.6e-11
ENSMUSG00000071656	Lrrn4cl	1.337	17.9708	7.81133	5.3e-05
ENSMUSG00000056313	1810011O10Rik	1.336	12.2212	5.29433	8.1e-07
ENSMUSG00000029070	Mxra8	1.335	220.276	96.0868	1.3e-12
ENSMUSG00000024065	Ehd3	1.334	37.382	16.3338	2.7e-08
ENSMUSG00000019577	Pdk4	1.334	174.614	76.1742	0.014
ENSMUSG00000038156	Spon1	1.331	13.2698	5.82533	1.2e-05
ENSMUSG00000031906	Smpd3	1.329	18.2393	8.0065	0.016
ENSMUSG00000070867	Trabd2b	1.326	6.33483	2.787	2e-09
ENSMUSG00000035168	Tanc1	1.322	8.67433	3.82067	5.8e-14
ENSMUSG00000022894	Adamts5	1.32	19.6948	8.66233	0.00017
ENSMUSG00000020176	Grb10	1.32	23.5135	10.391	1e-14
ENSMUSG00000030170	Wnt5b	1.319	18.1375	8.01783	2e-09
ENSMUSG00000055116	Arntl	1.318	14.484	6.45633	0.00012
ENSMUSG00000021838	Samd4	1.318	10.6873	4.734	2.1e-07
ENSMUSG00000024302	Dtna	1.316	9.853	4.35067	2.6e-11
ENSMUSG00000034235	Usp54	1.315	5.594	2.47367	5.1e-06
ENSMUSG00000030787	Lyve1	1.314	6.5135	2.883	0.00085
ENSMUSG00000022996	Wnt10b	1.314	13.8322	6.10633	3.2e-08
ENSMUSG00000075590	Nrbp2	1.313	40.5988	17.9427	2.9e-13
ENSMUSG00000028047	Thbs3	1.313	15.184	6.75617	1.4e-05
ENSMUSG00000041845	Rhod	1.312	14.2685	6.331	3.7e-07
ENSMUSG00000027875	Hmgcs2	1.311	35.5238	15.7052	1.3e-13
ENSMUSG00000041608	Entpd3	1.31	7.02717	3.13217	2.1e-07
ENSMUSG00000027611	Procr	1.31	6.45233	2.85017	0.0027
ENSMUSG00000019899	Lama2	1.304	7.14333	3.18083	8.1e-10
ENSMUSG00000043903	Gm22	1.302	13.5263	6.04567	5.7e-09
ENSMUSG00000037035	Inhbb	1.302	13.7618	6.11917	0.039
ENSMUSG00000035357	Pdzrn3	1.302	7.83433	3.495	1.1e-07
ENSMUSG00000031502	Col4a1	1.299	86.5465	38.688	3.1e-09
ENSMUSG00000031239	Itm2a	1.299	96.5325	43.221	6.6e-14
ENSMUSG00000037362	Nov	1.296	23.589	10.552	2.9e-11
ENSMUSG00000060572	Mfap2	1.295	47.8472	21.5175	3.2e-07
ENSMUSG00000041734	Kirrel	1.294	51.0243	22.9292	2.1e-13
ENSMUSG00000032238	Rora	1.291	7.65617	3.45117	1e-05
ENSMUSG00000002249	Tead3	1.291	9.15667	4.12683	5.7e-09
ENSMUSG00000025185	Loxl4	1.29	13.1083	5.909	1.9e-07
ENSMUSG00000053617	Sh3pxd2a	1.29	54.5028	24.6368	5e-10
ENSMUSG00000036904	Fzd8	1.287	16.5532	7.49067	2e-09
ENSMUSG00000022091	Sorbs3	1.287	40.4193	18.2342	6.2e-10
ENSMUSG00000053552	Ebf4	1.286	5.57367	2.4965	1.1e-05
ENSMUSG00000021464	Ror2	1.286	6.16833	2.78	6e-06
ENSMUSG00000032243	Itga11	1.28	30.372	13.7222	3.3e-11
ENSMUSG00000026837	Col5a1	1.278	201.418	91.7055	2.3e-07
ENSMUSG00000031503	Col4a2	1.277	64.2352	29.1825	1e-09
ENSMUSG00000050666	Vstm4	1.275	26.091	11.8803	6.6e-11
ENSMUSG00000028369	Svep1	1.274	6.19517	2.82217	0.0029
ENSMUSG00000031737	Irx5	1.269	19.4328	8.882	4e-09
ENSMUSG00000034066	Farp2	1.265	11.371	5.21433	3.1e-10
ENSMUSG00000021260	Hhipl1	1.263	5.89117	2.71283	0.0056
ENSMUSG00000101445	Gm28932	1.26	20.4438	9.396	0.0067
ENSMUSG00000036862	Dchs1	1.255	6.937	3.2045	2.6e-09
ENSMUSG00000034462	Pkd2	1.254	25.5	11.7762	7.2e-06
ENSMUSG00000066571	4931406P16Rik	1.252	16.9545	7.84283	1.3e-06
ENSMUSG00000024395	Lims2	1.252	13.3015	6.13	4.6e-06
ENSMUSG00000028996	Rbp7	1.252	21.1625	9.64067	0.012
ENSMUSG00000000753	Serpinf1	1.251	698.722	324.348	2.8e-07
ENSMUSG00000028978	Nos3	1.25	6.918	3.20417	4.4e-07
ENSMUSG00000022146	Osmr	1.249	6.59433	3.0545	0.02
ENSMUSG00000073418	C4b	1.245	14.1698	6.637	0.0079
ENSMUSG00000025932	Eya1	1.244	6.133	2.85083	8.9e-09
ENSMUSG00000039405	Prss23	1.244	35.4685	16.4773	3.5e-05
ENSMUSG00000069763	Tmem100	1.241	11.3323	5.26583	5.2e-05
ENSMUSG00000022687	Boc	1.24	24.7137	11.533	5.3e-12
ENSMUSG00000037606	Osbpl5	1.239	20.2547	9.4555	2e-09
ENSMUSG00000029126	Nsg1	1.238	8.96017	4.12933	0.00014
ENSMUSG00000021835	Bmp4	1.236	14.6717	6.85683	2e-07
ENSMUSG00000031565	Fgfr1	1.236	63.846	29.8112	1.3e-11
ENSMUSG00000054252	Fgfr3	1.236	13.2728	6.2375	2.2e-11
ENSMUSG00000066705	Fxyd6	1.235	66.2678	30.9722	5.3e-11
ENSMUSG00000045934	Mtmr11	1.235	9.316	4.3545	1.5e-07
ENSMUSG00000020218	Wif1	1.235	117.259	55.0383	6.2e-08
ENSMUSG00000021876	Rnase4	1.234	91.9018	42.954	3.7e-06
ENSMUSG00000038244	Mical2	1.231	6.2165	2.912	2.2e-10
ENSMUSG00000018906	P4ha2	1.231	11.3788	5.357	3.8e-10
ENSMUSG00000014361	Mertk	1.225	28.195	13.2318	5.4e-12
ENSMUSG00000055538	Zcchc24	1.224	66.9707	31.5468	1.5e-07
ENSMUSG00000015094	Npdc1	1.223	17.8497	8.43667	3.1e-10
ENSMUSG00000030711	Sult1a1	1.223	43.9068	20.6158	3.6e-10
ENSMUSG00000035877	Zhx3	1.222	5.499	2.59367	2.5e-10
ENSMUSG00000066894	Vsig10	1.216	7.16067	3.393	5.9e-06
ENSMUSG00000027803	Wwtr1	1.215	25.6487	12.1818	9e-11
ENSMUSG00000021950	Anxa8	1.213	6.181	2.93217	0.0011
ENSMUSG00000033998	Kcnk1	1.213	6.67917	3.18483	0.00011
ENSMUSG00000020393	Kremen1	1.212	22.3415	10.6495	2.2e-07
ENSMUSG00000039208	Metrnl	1.212	48.3103	23.0163	2.6e-10
ENSMUSG00000050105	Grrp1	1.21	13.2855	6.304	7.6e-05
ENSMUSG00000021319	Sfrp4	1.207	75.1143	35.727	0.0086
ENSMUSG00000003352	Cacnb3	1.205	13.0783	6.2345	4.2e-08
ENSMUSG00000034614	Pik3ip1	1.205	38.1943	18.1603	7.8e-12
ENSMUSG00000017969	Ptgis	1.205	130.856	62.3242	4.2e-12
ENSMUSG00000036989	Trim3	1.204	17.5087	8.37217	2.7e-09
ENSMUSG00000002059	Rab34	1.2	31.0235	14.883	4.8e-10
ENSMUSG00000024134	Six2	1.2	21.5755	10.3562	2.5e-08
ENSMUSG00000027230	Creb3l1	1.198	49.8548	24.0173	6.3e-09
ENSMUSG00000025355	Mmp19	1.198	13.1103	6.289	3.2e-06
ENSMUSG00000069372	Ctxn3	1.197	7.5295	3.61183	0.0015
ENSMUSG00000032006	Pdgfd	1.197	26.8897	12.9408	2.3e-10
ENSMUSG00000018339	Gpx3	1.194	2284.14	1092.2	0.0021
ENSMUSG00000044006	Cilp2	1.193	17.0655	8.254	2.1e-05
ENSMUSG00000052911	Lamb2	1.191	63.2865	30.5058	1.4e-11
ENSMUSG00000056427	Slit3	1.189	31.2285	15.059	1.3e-05
ENSMUSG00000022096	Hr	1.188	5.52233	2.67383	0.00046
ENSMUSG00000022440	C1qtnf6	1.186	62.0617	30.1568	2.7e-06
ENSMUSG00000071637	Cebpd	1.186	113.004	54.486	0.0057
ENSMUSG00000022340	Sybu	1.186	6.65717	3.20767	8.5e-06
ENSMUSG00000030772	Dkk3	1.18	83.5925	40.6667	2.1e-05
ENSMUSG00000030218	Mgp	1.178	329.443	159.879	4.7e-05
ENSMUSG00000028583	Pdpn	1.178	22.7228	11.078	8.9e-08
ENSMUSG00000017009	Sdc4	1.178	63.8538	31.1062	0.0015
ENSMUSG00000032997	Chpf	1.176	21.9363	10.7082	5.2e-05
ENSMUSG00000015305	Sash1	1.174	29.9763	14.6478	8.2e-12
ENSMUSG00000033022	Cdo1	1.173	35.8822	17.4812	1.1e-08
ENSMUSG00000050373	Snx21	1.173	9.90117	4.825	3.1e-08
ENSMUSG00000071984	Fndc1	1.172	26.7983	13.1398	0.0033
ENSMUSG00000029166	Mapre3	1.172	14.9652	7.3265	1.5e-08
ENSMUSG00000052951	C130021I20Rik	1.168	7.41667	3.635	1.2e-06
ENSMUSG00000042821	Snai1	1.167	30.319	14.8923	0.0013
ENSMUSG00000069806	Cacng7	1.166	10.235	4.99733	5.7e-05
ENSMUSG00000048332	Lhfp	1.165	31.176	15.317	1.9e-11
ENSMUSG00000042035	Igsf3	1.164	26.7208	13.086	1.1e-11
ENSMUSG00000021067	Sav1	1.164	84.0455	41.3435	0.00042
ENSMUSG00000027868	Tbx15	1.164	23.3792	11.486	5.6e-07
ENSMUSG00000025738	Fbxl16	1.16	5.78433	2.85467	0.0021
ENSMUSG00000040170	Fmo2	1.16	14.3617	7.03683	0.0068
ENSMUSG00000038332	Sesn1	1.16	53.0963	26.153	6.6e-06
ENSMUSG00000022947	Cbr3	1.157	12.3228	6.0905	0.00052
ENSMUSG00000037621	Atoh8	1.155	9.74933	4.84567	0.00011
ENSMUSG00000022358	Fbxo32	1.154	31.2872	15.483	0.028
ENSMUSG00000048583	Igf2	1.154	116.839	57.9438	1.5e-09
ENSMUSG00000023411	Nfatc4	1.153	24.5635	12.1855	7.5e-06
ENSMUSG00000035783	Acta2	1.15	74.826	37.1885	9.2e-08
ENSMUSG00000078566	Bnip3	1.148	44.3757	22.0205	0.016
ENSMUSG00000040998	Npnt	1.148	20.4182	10.1278	4.6e-10
ENSMUSG00000031673	Cdh11	1.147	128.517	63.9713	3.5e-10
ENSMUSG00000040152	Thbs1	1.147	272.694	135.539	0.0098
ENSMUSG00000022010	Tsc22d1	1.147	71.435	35.4397	7.6e-10
ENSMUSG00000028919	Arhgef19	1.146	16.7437	8.31067	1.4e-06
ENSMUSG00000012017	Scarf2	1.146	81.0612	40.4222	3.9e-09
ENSMUSG00000037656	Slc20a2	1.143	36.8113	18.3892	6.2e-11
ENSMUSG00000024087	Cyp1b1	1.14	33.5048	16.7165	0.011
ENSMUSG00000001300	Efnb2	1.14	5.987	3.00317	0.00013
ENSMUSG00000052727	Map1b	1.138	12.19	6.11833	0.00089
ENSMUSG00000039476	Prrx2	1.138	13.2937	6.65767	1.3e-05
ENSMUSG00000030161	Gabarapl1	1.137	116.772	58.5647	3.1e-05
ENSMUSG00000020866	Cacna1g	1.136	13.4052	6.7195	8e-11
ENSMUSG00000001555	Fkbp10	1.135	68.9888	34.6638	7.7e-10
ENSMUSG00000023191	P3h3	1.135	43.6152	21.9525	6e-07
ENSMUSG00000074207	Adh1	1.134	5.90517	2.947	0.014
ENSMUSG00000035279	Ssc5d	1.133	19.0433	9.62317	0.0035
ENSMUSG00000036446	Lum	1.132	659.04	331.892	1.4e-06
ENSMUSG00000034168	Irf2bpl	1.129	21.4318	10.7777	2.4e-09
ENSMUSG00000034839	Larp6	1.127	17.0273	8.5745	0.00058
ENSMUSG00000001119	Col6a1	1.125	254.698	128.767	0.0001
ENSMUSG00000017466	Timp2	1.125	402.515	203.413	4.7e-06
ENSMUSG00000023495	Pcbp4	1.124	14.2207	7.2315	0.001
ENSMUSG00000074264	Amy1	1.12	9.32617	4.72917	2.3e-06
ENSMUSG00000001036	Epn2	1.12	12.856	6.50533	1.1e-08
ENSMUSG00000028641	P3h1	1.12	28.562	14.5083	1.8e-08
ENSMUSG00000018217	Pmp22	1.118	51.9318	26.3735	3.9e-05
ENSMUSG00000034858	Fam214a	1.117	16.6368	8.443	4.6e-09
ENSMUSG00000019970	Sgk1	1.117	29.2998	14.8725	0.00013
ENSMUSG00000000402	Egfl6	1.115	5.78167	2.92533	0.00062
ENSMUSG00000022419	Deptor	1.114	12.7117	6.45783	5.9e-08
ENSMUSG00000061878	Sphk1	1.114	16.6678	8.489	0.0024
ENSMUSG00000000686	Abhd15	1.113	10.5255	5.34767	2.3e-06
ENSMUSG00000047878	A4galt	1.111	7.393	3.7475	0.00043
ENSMUSG00000042436	Mfap4	1.111	127.524	65.2857	4.4e-05
ENSMUSG00000051048	P4ha3	1.11	12.1918	6.2085	1.4e-05
ENSMUSG00000066607	6030419C18Rik	1.109	6.95817	3.5515	0.001
ENSMUSG00000017446	C1qtnf1	1.109	32.0348	16.3142	5.4e-06
ENSMUSG00000020902	Ntn1	1.109	7.41583	3.773	1.1e-05
ENSMUSG00000032855	Pkd1	1.107	16.9157	8.65967	1.4e-10
ENSMUSG00000021745	Ptprg	1.107	7.617	3.89917	4.1e-09
ENSMUSG00000044337	Ackr3	1.106	17.8635	9.15067	6.8e-05
ENSMUSG00000033152	Podxl2	1.105	9.81933	5.03717	1.4e-05
ENSMUSG00000029108	Pcdh7	1.104	7.03167	3.60817	1.8e-08
ENSMUSG00000037594	BC022687	1.1	6.68217	3.4465	0.0055
ENSMUSG00000029093	Sorcs2	1.1	7.28467	3.74233	4.8e-08
ENSMUSG00000035274	Tpbg	1.097	7.82917	4.04583	1.2e-05
ENSMUSG00000063160	Numbl	1.096	8.82367	4.55217	8.3e-08
ENSMUSG00000027848	Olfml3	1.096	67.5743	34.7975	9.4e-08
ENSMUSG00000055633	Zfp580	1.095	8.64533	4.45967	0.0083
ENSMUSG00000028601	Echdc2	1.094	9.93117	5.12133	3.7e-05
ENSMUSG00000000531	Grasp	1.092	15.9042	8.21167	5.8e-06
ENSMUSG00000078302	Foxd1	1.09	21.998	11.401	9.4e-08
ENSMUSG00000064080	Fbln2	1.089	16.5013	8.51617	1.4e-05
ENSMUSG00000010830	Kdelr3	1.088	34.3985	17.857	1.5e-05
ENSMUSG00000027204	Fbn1	1.084	12.1953	6.33317	2.1e-09
ENSMUSG00000028766	Alpl	1.083	80.6532	41.9748	1.8e-08
ENSMUSG00000041559	Fmod	1.083	409.723	213.321	8e-06
ENSMUSG00000036596	Cpz	1.081	58.4737	30.6077	2.7e-06
ENSMUSG00000027340	Slc23a2	1.081	28.8418	15.008	2e-10
ENSMUSG00000028031	Dkk2	1.077	6.27667	3.264	0.00061
ENSMUSG00000040249	Lrp1	1.077	70.6987	36.8907	1.6e-06
ENSMUSG00000041420	Meis3	1.077	9.2395	4.8205	8.4e-06
ENSMUSG00000031561	Tenm3	1.076	7.023	3.66967	3.1e-08
ENSMUSG00000026365	Cfh	1.075	147.144	76.8668	1.2e-06
ENSMUSG00000021253	Tgfb3	1.075	42.0243	21.989	3.4e-07
ENSMUSG00000049044	Rapgef4	1.074	5.58717	2.92033	2.3e-06
ENSMUSG00000034435	Tmem30b	1.074	5.2845	2.75517	0.00047
ENSMUSG00000019990	Pde7b	1.073	10.0767	5.26733	2.8e-08
ENSMUSG00000034675	Dbn1	1.072	8.3395	4.38917	3.2e-06
ENSMUSG00000040310	Alx4	1.071	12.8747	6.75317	7.8e-09
ENSMUSG00000040562	Gstm2	1.071	22.0927	11.5338	3e-06
ENSMUSG00000041193	Pla2g5	1.071	18.4233	9.6385	3.3e-07
ENSMUSG00000010660	Plcd1	1.071	19.5595	10.2705	3.2e-07
ENSMUSG00000024190	Dusp1	1.068	40.1543	21.0577	2.3e-05
ENSMUSG00000007872	Id3	1.068	121.692	64.0893	4.6e-10
ENSMUSG00000022421	Nptxr	1.068	8.91267	4.6635	5e-07
ENSMUSG00000001131	Timp1	1.067	81.8415	43.1148	0.01
ENSMUSG00000038552	Fndc4	1.065	7.88067	4.175	0.016
ENSMUSG00000028763	Hspg2	1.065	42.8133	22.5613	3.1e-08
ENSMUSG00000025489	Ifitm5	1.065	28.4773	14.9752	0.00018
ENSMUSG00000022816	Fstl1	1.064	100.653	53.1848	5.9e-07
ENSMUSG00000056749	Nfil3	1.064	19.6947	10.3765	0.003
ENSMUSG00000015085	Entpd2	1.063	7.0515	3.69917	0.0021
ENSMUSG00000036158	Prickle1	1.063	7.70817	4.06217	8.5e-06
ENSMUSG00000037060	Prkcdbp	1.063	49.1477	25.9037	4.9e-07
ENSMUSG00000030917	Tmem159	1.063	15.7505	8.2975	1.1e-05
ENSMUSG00000023905	Tnfrsf12a	1.063	17.5677	9.26083	0.019
ENSMUSG00000038668	Lpar1	1.061	19.3307	10.1827	2.7e-08
ENSMUSG00000022883	Robo1	1.061	7.05417	3.73433	2.1e-06
ENSMUSG00000046743	Fat4	1.058	5.51117	2.91617	1.3e-08
ENSMUSG00000021215	Net1	1.056	66.342	34.9895	8.8e-05
ENSMUSG00000079022	Col22a1	1.055	24.4852	12.9937	5.9e-10
ENSMUSG00000025666	Tmem47	1.055	10.7335	5.71317	1.6e-06
ENSMUSG00000047731	Wbp1l	1.054	51.3962	27.2643	5.9e-06
ENSMUSG00000096956	Snhg18	1.053	26.9847	14.337	4.9e-06
ENSMUSG00000070720	Tmem200b	1.053	15.0457	7.98083	0.00019
ENSMUSG00000031465	Angpt2	1.05	14.8912	7.90833	4.4e-07
ENSMUSG00000038400	Pmepa1	1.05	37.185	19.7715	1.7e-09
ENSMUSG00000033256	Shf	1.049	12.1298	6.47367	2.2e-05
ENSMUSG00000024924	Vldlr	1.049	10.1902	5.439	0.00038
ENSMUSG00000068748	Ptprz1	1.046	6.7255	3.58217	2.2e-08
ENSMUSG00000031596	Slc7a2	1.046	7.913	4.236	0.00014
ENSMUSG00000032024	Clmp	1.045	32.8775	17.5785	4.5e-09
ENSMUSG00000029287	Tgfbr3	1.045	27.056	14.44	0.00012
ENSMUSG00000028444	Cntfr	1.044	19.6083	10.4578	3.8e-07
ENSMUSG00000048537	Phldb1	1.043	30.2075	16.1452	1.9e-07
ENSMUSG00000028007	Snx7	1.043	5.55483	2.97567	1.1e-05
ENSMUSG00000000093	Tbx2	1.043	27.6777	14.721	1e-08
ENSMUSG00000038702	Dsel	1.042	7.03767	3.76867	4.3e-06
ENSMUSG00000024371	C2	1.041	7.02967	3.754	4.7e-05
ENSMUSG00000083282	Ctsf	1.041	74.4737	39.917	1.4e-07
ENSMUSG00000030796	Tead2	1.041	5.41867	2.89783	5.9e-05
ENSMUSG00000004562	Arhgef40	1.039	9.94117	5.33167	9.6e-08
ENSMUSG00000019929	Dcn	1.039	874.865	467.887	8.6e-05
ENSMUSG00000001802	Lrp3	1.039	6.77383	3.63667	1.8e-05
ENSMUSG00000039883	Lrrc17	1.039	11.9713	6.41733	0.0031
ENSMUSG00000044177	Wfikkn2	1.037	5.28117	2.84	0.00089
ENSMUSG00000035237	Lcat	1.034	12.3652	6.62483	0.00073
ENSMUSG00000027386	Fbln7	1.033	14.5455	7.84583	1.6e-05
ENSMUSG00000035314	Gdpd5	1.033	8.56417	4.61817	2.7e-05
ENSMUSG00000079055	Slc8a3	1.033	10.5173	5.68517	0.00019
ENSMUSG00000006931	P3h4	1.032	23.891	12.9272	0.00025
ENSMUSG00000020241	Col6a2	1.031	110.86	59.8522	0.00072
ENSMUSG00000004187	Kifc2	1.031	7.129	3.84283	0.00011
ENSMUSG00000044949	Ubtd2	1.031	15.328	8.28017	0.0017
ENSMUSG00000036459	Wtip	1.031	12.3968	6.695	3.8e-05
ENSMUSG00000031700	Gpt2	1.03	6.6645	3.59233	7.2e-05
ENSMUSG00000027661	Slc2a10	1.03	5.77633	3.1235	0.00042
ENSMUSG00000018830	Myh11	1.029	8.75483	4.72883	6.3e-05
ENSMUSG00000072623	Zfp9	1.029	6.50817	3.5145	1.4e-05
ENSMUSG00000038521	C1s1	1.028	65.194	35.0915	5.9e-06
ENSMUSG00000022505	Emp2	1.027	21.8547	11.8085	1.1e-07
ENSMUSG00000039646	Vasn	1.027	49.616	26.8545	7.6e-09
ENSMUSG00000028214	Gem	1.024	5.45917	2.95967	0.0063
ENSMUSG00000031075	Ano1	1.022	11.2353	6.08417	0.0034
ENSMUSG00000045045	Lrfn4	1.022	5.5535	3.0225	0.00063
ENSMUSG00000022324	Matn2	1.02	31.8615	17.3572	0.0031
ENSMUSG00000021567	Nkd2	1.02	8.20083	4.42683	8.5e-06
ENSMUSG00000074415	2610203C20Rik	1.019	9.37367	5.11867	9e-05
ENSMUSG00000036564	Ndrg4	1.019	6.96883	3.76067	0.00063
ENSMUSG00000035828	Pim3	1.017	26.3517	14.3047	9e-05
ENSMUSG00000039286	Fndc3b	1.016	21.6013	11.7798	5.7e-09
ENSMUSG00000054027	Nt5dc3	1.016	12.6795	6.91283	2.3e-06
ENSMUSG00000032340	Neo1	1.015	34.1473	18.6162	5.5e-09
ENSMUSG00000022754	Tmem45a	1.015	7.19833	3.93083	0.00031
ENSMUSG00000001240	Ramp2	1.014	13.4862	7.33	4.2e-06
ENSMUSG00000028128	F3	1.011	15.1218	8.23817	2.1e-05
ENSMUSG00000037625	Cldn11	1.01	16.2837	8.92133	0.0052
ENSMUSG00000039952	Dag1	1.01	40.1953	22.0203	7.4e-09
ENSMUSG00000025555	Farp1	1.01	8.5845	4.6875	2.9e-06
ENSMUSG00000014158	Trpv4	1.009	6.13533	3.35883	0.00011
ENSMUSG00000024810	Il33	1.007	14.1327	7.7155	0.0003
ENSMUSG00000018861	Fdxr	1.006	16.212	8.90767	0.00011
ENSMUSG00000051043	Gprc5c	1.005	11.7257	6.45383	7.8e-07
ENSMUSG00000013419	Zfp651	1.005	12.239	6.71433	2.2e-07
ENSMUSG00000032492	Pth1r	1.004	78.3728	43.0725	6.7e-09
ENSMUSG00000040260	Daam2	1.002	18.4207	10.1322	2.5e-08
ENSMUSG00000002732	Fkbp7	1.002	40.9452	22.559	1.3e-06
ENSMUSG00000037003	Tns2	1.002	42.9932	23.569	6.5e-09
ENSMUSG00000015850	Adamtsl4	1.001	10.8348	5.95317	2.7e-05
ENSMUSG00000033965	Slc16a2	1	11.6437	6.424	1.4e-05
ENSMUSG00000035158	Mitf	0.998	7.19067	3.98733	0.018
ENSMUSG00000051790	Nlgn2	0.998	20.6263	11.3802	1.8e-08
ENSMUSG00000046058	Eid2	0.997	8.13717	4.50033	0.009
ENSMUSG00000022665	Ccdc80	0.996	81.9737	45.2768	1.5e-05
ENSMUSG00000037852	Cpe	0.996	223.149	123.063	4.4e-08
ENSMUSG00000019889	Ptprk	0.996	8.60267	4.75733	1.6e-06
ENSMUSG00000042804	Gpr153	0.995	18.9288	10.4755	3.7e-07
ENSMUSG00000025854	Fam20c	0.994	18.4852	10.2603	0.036
ENSMUSG00000024940	Ltbp3	0.993	65.3807	36.2198	2.4e-08
ENSMUSG00000029231	Pdgfra	0.993	27.45	15.1693	3.3e-07
ENSMUSG00000025213	Kazald1	0.992	29.1857	16.181	0.0067
ENSMUSG00000024247	Pkdcc	0.992	25.2928	14.0765	3.6e-06
ENSMUSG00000023912	Slc25a27	0.992	7.8005	4.31233	0.00036
ENSMUSG00000036617	Etl4	0.99	6.06333	3.361	9.6e-08
ENSMUSG00000039953	Clstn1	0.989	43.0965	23.9293	7e-06
ENSMUSG00000040488	Ltbp4	0.989	14.786	8.21033	4.9e-07
ENSMUSG00000029009	Mthfr	0.989	10.5617	5.86867	1.5e-07
ENSMUSG00000057766	Ankrd29	0.988	9.01817	4.99583	9.1e-05
ENSMUSG00000016995	Matn4	0.988	24.495	13.6582	0.00074
ENSMUSG00000006369	Fbln1	0.986	81.6627	45.213	4.6e-06
ENSMUSG00000035969	Rusc2	0.985	8.44517	4.69667	7.2e-07
ENSMUSG00000053110	Yap1	0.985	13.5138	7.52467	3.9e-08
ENSMUSG00000048807	Slc35e4	0.983	11.0632	6.16733	3.9e-05
ENSMUSG00000027447	Cst3	0.982	1164.51	648.077	4.8e-05
ENSMUSG00000026930	Gpsm1	0.982	14.2097	7.93433	2e-05
ENSMUSG00000060798	Intu	0.982	6.64583	3.68067	4.6e-06
ENSMUSG00000031548	Sfrp1	0.982	8.3395	4.62967	3e-05
ENSMUSG00000036256	Igfbp7	0.98	191.456	106.694	1.5e-08
ENSMUSG00000020387	Jade2	0.98	10.2922	5.718	4e-08
ENSMUSG00000051367	Six1	0.98	15.3318	8.57033	9.9e-07
ENSMUSG00000025784	Clec3b	0.979	26.5663	14.7627	0.042
ENSMUSG00000057614	Gnai1	0.979	14.7738	8.26867	6.3e-06
ENSMUSG00000051934	Spats2	0.978	5.09717	2.8555	0.0027
ENSMUSG00000070576	Mn1	0.977	10.2977	5.75483	0.00052
ENSMUSG00000051236	Msrb3	0.977	25.8892	14.4945	1.5e-07
ENSMUSG00000027966	Col11a1	0.976	24.082	13.5102	3.2e-08
ENSMUSG00000052504	Epha3	0.975	13.2643	7.41267	0.00016
ENSMUSG00000004558	Ndrg2	0.974	145.026	81.3275	0.0016
ENSMUSG00000042302	Ehbp1	0.973	6.583	3.69917	2.1e-05
ENSMUSG00000026748	Plxdc2	0.972	20.5232	11.5063	4.4e-08
ENSMUSG00000046714	Foxc2	0.97	7.085	3.99817	0.00078
ENSMUSG00000057969	Sema3b	0.968	12.5968	7.12317	0.00066
ENSMUSG00000026121	Sema4c	0.968	10.0035	5.6395	7.6e-06
ENSMUSG00000022203	Efs	0.967	10.7865	6.1105	0.0028
ENSMUSG00000031990	Jam3	0.967	13.887	7.82467	5.7e-05
ENSMUSG00000027695	Pld1	0.967	5.60283	3.1515	1.3e-05
ENSMUSG00000055435	Maf	0.966	31.7302	17.8947	1.9e-08
ENSMUSG00000033287	Kctd17	0.965	21.9982	12.3952	8.2e-06
ENSMUSG00000021476	Habp4	0.963	17.1172	9.68333	1.1e-05
ENSMUSG00000036545	Adamts2	0.962	51.6857	29.2245	2.5e-07
ENSMUSG00000047547	Cltb	0.962	13.8035	7.80483	1e-06
ENSMUSG00000022122	Ednrb	0.962	5.38183	3.02533	0.00077
ENSMUSG00000030605	Mfge8	0.961	31.187	17.6583	4e-05
ENSMUSG00000016382	Pls3	0.961	44.4183	25.1183	4.7e-07
ENSMUSG00000028469	Npr2	0.96	26.9843	15.276	9.6e-08
ENSMUSG00000002831	Plin4	0.96	18.6163	10.5015	0.048
ENSMUSG00000036103	Colec12	0.958	85.8923	48.5872	5.5e-08
ENSMUSG00000031736	Crnde	0.958	6.3475	3.59283	0.0084
ENSMUSG00000048915	Efna5	0.958	8.08567	4.5805	7e-05
ENSMUSG00000033278	Ptprm	0.958	13.0203	7.38233	1.1e-06
ENSMUSG00000069920	B3gnt9	0.953	25.6602	14.6187	0.00034
ENSMUSG00000038248	Sobp	0.953	5.511	3.14067	0.00012
ENSMUSG00000034573	Ptpn13	0.951	8.85133	5.03883	2.5e-07
ENSMUSG00000022661	Cd200	0.95	47.0382	26.8475	6.8e-08
ENSMUSG00000028597	Gpx7	0.95	18.0185	10.296	0.0006
ENSMUSG00000034205	Loxl2	0.95	27.1883	15.5357	0.0024
ENSMUSG00000002105	Slc39a13	0.95	28.1875	16.0757	6.8e-08
ENSMUSG00000043079	Synpo	0.95	22.1048	12.588	0.0011
ENSMUSG00000000693	Loxl3	0.949	21.4528	12.2083	1.8e-06
ENSMUSG00000030513	Pcsk6	0.949	18.681	10.6622	0.0022
ENSMUSG00000026825	Dnm1	0.948	28.3292	16.1453	0.00013
ENSMUSG00000050212	Eva1b	0.948	18.1352	10.3423	0.00034
ENSMUSG00000032470	Mras	0.948	7.58017	4.326	3.2e-05
ENSMUSG00000048368	Omd	0.948	77.9815	44.3672	9.4e-08
ENSMUSG00000010122	Slc47a1	0.948	16.8743	9.6925	0.014
ENSMUSG00000060227	Casc4	0.946	8.97617	5.13433	8.7e-06
ENSMUSG00000024330	Col11a2	0.946	158.585	90.735	3.8e-05
ENSMUSG00000026574	Dpt	0.946	97.2793	55.7098	0.0085
ENSMUSG00000056870	Gulp1	0.946	8.65217	4.948	9.9e-05
ENSMUSG00000018537	Pcgf2	0.946	9.6115	5.484	5.8e-05
ENSMUSG00000055737	Ghr	0.945	14.1333	8.05417	1.3e-07
ENSMUSG00000046491	C1qtnf2	0.944	10.9157	6.2475	0.0088
ENSMUSG00000002900	Lamb1	0.944	12.014	6.89033	6.4e-05
ENSMUSG00000030770	Parva	0.944	14.7127	8.42383	7.3e-08
ENSMUSG00000068196	Col8a1	0.943	44.1765	25.4467	0.0062
ENSMUSG00000039239	Tgfb2	0.943	16.0537	9.2445	0.0013
ENSMUSG00000006476	Nsmf	0.942	15.5665	8.9185	1.1e-06
ENSMUSG00000039137	Whrn	0.942	5.39833	3.1025	2.8e-05
ENSMUSG00000023972	Ptk7	0.941	21.332	12.2438	7.6e-06
ENSMUSG00000071176	Arhgef10	0.94	5.10883	2.9305	2e-05
ENSMUSG00000025586	Cpeb1	0.94	10.714	6.142	3.2e-05
ENSMUSG00000026211	Obsl1	0.939	6.91783	3.98017	5.2e-06
ENSMUSG00000053863	Mepe	0.938	276.382	159.215	0.0024
ENSMUSG00000001761	Smo	0.938	19.0473	10.956	2.7e-07
ENSMUSG00000031342	Gpm6b	0.936	12.2228	7.02367	2.7e-06
ENSMUSG00000003721	Insig2	0.936	25.3195	14.5992	5.3e-07
ENSMUSG00000025856	Pdgfa	0.936	17.2372	9.93117	7.3e-06
ENSMUSG00000036580	Spg20	0.934	9.8535	5.67967	1.2e-06
ENSMUSG00000057530	Ece1	0.933	31.0555	17.8873	1e-07
ENSMUSG00000024420	Zfp521	0.933	12.0737	6.9685	2.9e-06
ENSMUSG00000035342	Lzts2	0.932	29.2322	16.9132	7.2e-07
ENSMUSG00000002985	Apoe	0.931	563.541	325.733	2.3e-05
ENSMUSG00000031963	Bmper	0.931	6.84683	3.93833	0.00041
ENSMUSG00000033295	Ptprf	0.931	10.9582	6.33517	3.7e-07
ENSMUSG00000033420	Antxr1	0.93	40.0402	23.1473	0.00011
ENSMUSG00000019102	Aldh3a1	0.927	22.8393	13.1352	0.018
ENSMUSG00000031451	Gas6	0.926	260.958	151.306	3.9e-05
ENSMUSG00000031734	Irx3	0.926	12.0297	6.9735	0.00017
ENSMUSG00000016487	Ppfibp1	0.926	13.3585	7.7485	5.2e-07
ENSMUSG00000050295	Foxc1	0.925	16.52	9.61583	4.8e-05
ENSMUSG00000035873	Pawr	0.925	11.3738	6.60167	0.0011
ENSMUSG00000033209	Ttc28	0.925	8.88817	5.16067	3.8e-07
ENSMUSG00000046768	Rhoj	0.922	7.44883	4.32717	2.2e-05
ENSMUSG00000029309	Sparcl1	0.921	45.3312	26.2822	2.5e-07
ENSMUSG00000031253	Srpx2	0.921	31.2158	18.171	1.6e-06
ENSMUSG00000032011	Thy1	0.921	27.0775	15.6713	0.0008
ENSMUSG00000068036	Mllt4	0.92	9.9685	5.808	5.1e-07
ENSMUSG00000044807	Zfp354c	0.92	7.01067	4.08683	8.5e-05
ENSMUSG00000020937	Plcd3	0.919	6.17983	3.611	0.0013
ENSMUSG00000020264	Slc36a2	0.919	27.3833	15.9253	1.1e-06
ENSMUSG00000026586	Prrx1	0.918	27.4288	15.9892	3.3e-07
ENSMUSG00000032911	Cspg4	0.917	8.59517	5.0205	7.5e-06
ENSMUSG00000038233	Fam198a	0.917	12.1842	7.113	0.00066
ENSMUSG00000055322	Tns1	0.916	24.8638	14.5065	5.3e-07
ENSMUSG00000031486	Adgra2	0.915	19.7913	11.5635	3.8e-07
ENSMUSG00000034586	Hid1	0.915	6.36283	3.73417	0.028
ENSMUSG00000005397	Nid1	0.915	48.6945	28.447	0.0003
ENSMUSG00000019467	Arhgef25	0.914	39.3225	22.9867	1.1e-06
ENSMUSG00000074170	Plekhf1	0.913	8.60967	5.0285	3.3e-05
ENSMUSG00000031250	Tnmd	0.913	45.4733	26.6207	0.01
ENSMUSG00000018821	Avpi1	0.912	7.52683	4.405	0.037
ENSMUSG00000020388	Pdlim4	0.912	8.05933	4.71733	0.0019
ENSMUSG00000029924	Slc37a3	0.912	11.3312	6.62783	5.9e-06
ENSMUSG00000055980	Irs1	0.911	9.76167	5.74517	0.0024
ENSMUSG00000026074	Map4k4	0.911	42.6753	25.014	0.00024
ENSMUSG00000016918	Sulf1	0.911	7.46033	4.37183	1.7e-06
ENSMUSG00000049555	Tmie	0.911	13.2045	7.70383	6.6e-05
ENSMUSG00000038260	Trpm4	0.911	6.94733	4.068	0.00038
ENSMUSG00000086782	E130102H24Rik	0.91	13.0657	7.64383	0.016
ENSMUSG00000001089	Luzp1	0.907	8.57167	5.04467	4e-05
ENSMUSG00000032717	Mdfi	0.907	8.70383	5.1205	0.00047
ENSMUSG00000024736	Tmem132a	0.906	7.36417	4.354	0.0057
ENSMUSG00000029061	Mmp23	0.904	30.7415	18.1047	2.1e-05
ENSMUSG00000026335	Pam	0.903	26.4733	15.5942	5.8e-05
ENSMUSG00000013275	Slc41a1	0.903	17.5268	10.337	2e-06
ENSMUSG00000016494	Cd34	0.902	15.8062	9.28617	1.1e-06
ENSMUSG00000029781	Fkbp9	0.902	114.206	67.5123	0.00019
ENSMUSG00000004631	Sgce	0.902	5.2575	3.09617	2e-05
ENSMUSG00000022098	Bmp1	0.901	93.3612	55.1403	5.5e-07
ENSMUSG00000034463	Scara3	0.901	54.171	31.91	1e-05
ENSMUSG00000006301	Tmbim1	0.901	9.46217	5.57917	1.7e-05
ENSMUSG00000107476	Zfp862-ps	0.899	13.2065	7.7675	1.7e-06
ENSMUSG00000036242	3632451O06Rik	0.898	5.96667	3.52383	0.015
ENSMUSG00000032135	Mcam	0.898	11.8685	7.00183	0.00011
ENSMUSG00000020893	Per1	0.898	39.3445	23.0535	3.2e-06
ENSMUSG00000028399	Ptprd	0.898	14.7022	8.66883	6.4e-07
ENSMUSG00000044037	Als2cl	0.897	10.4822	6.18533	8.2e-06
ENSMUSG00000014329	Bicc1	0.897	24.3907	14.402	3.9e-07
ENSMUSG00000019558	Slc6a8	0.897	32.3917	19.2213	0.0012
ENSMUSG00000074794	Arrdc3	0.896	23.9918	14.1883	0.0047
ENSMUSG00000005802	Slc30a4	0.896	11.9345	7.07833	9.9e-06
ENSMUSG00000019539	Rcn3	0.894	218.141	129.448	2.7e-05
ENSMUSG00000000278	Scpep1	0.894	88.6445	52.5585	3.6e-07
ENSMUSG00000042286	Stab1	0.894	18.9217	11.2338	9.5e-06
ENSMUSG00000043518	Rai2	0.893	6.6635	3.96767	0.0058
ENSMUSG00000047907	Tshz2	0.893	5.95817	3.51967	4e-05
ENSMUSG00000001768	Rin2	0.892	36.725	21.811	3.4e-07
ENSMUSG00000102918	Pcdhgc3	0.89	22.894	13.6125	1e-06
ENSMUSG00000028024	Enpep	0.889	7.31417	4.35767	0.0014
ENSMUSG00000020086	H2afy2	0.889	8.73083	5.1915	0.003
ENSMUSG00000002020	Ltbp2	0.889	20.1977	11.9922	0.00013
ENSMUSG00000022892	App	0.888	357.576	213.031	0.0001
ENSMUSG00000034220	Gpc1	0.888	97.4768	58.0147	3.6e-06
ENSMUSG00000024620	Pdgfrb	0.887	63.8945	38.0952	9.3e-07
ENSMUSG00000029207	Apbb2	0.886	6.47183	3.8625	1e-05
ENSMUSG00000051427	Ccdc157	0.886	8.5555	5.09883	4.1e-05
ENSMUSG00000022150	Dab2	0.886	22.2078	13.2462	6.6e-05
ENSMUSG00000035799	Twist1	0.886	52.7715	31.5147	4.3e-06
ENSMUSG00000019846	Lama4	0.885	8.63183	5.146	2.5e-05
ENSMUSG00000048450	Msx1	0.885	8.01467	4.79417	0.011
ENSMUSG00000030257	Srgap3	0.885	9.851	5.86917	1.5e-06
ENSMUSG00000029335	Bmp3	0.884	18.9492	11.3208	0.0087
ENSMUSG00000044629	Cnrip1	0.884	5.6065	3.35	0.0015
ENSMUSG00000058665	En1	0.884	7.9225	4.7335	0.0024
ENSMUSG00000032599	Ip6k2	0.883	21.1083	12.6002	1.5e-06
ENSMUSG00000020695	Mrc2	0.883	58.4867	34.9642	1.4e-06
ENSMUSG00000020263	Appl2	0.882	26.3482	15.7645	5.9e-07
ENSMUSG00000050248	Evc2	0.882	5.50683	3.289	0.00048
ENSMUSG00000021411	Pxdc1	0.882	16.8658	10.0773	0.00024
ENSMUSG00000017765	Slc12a4	0.882	33.3222	19.9205	6.3e-07
ENSMUSG00000032368	Zic1	0.882	15.781	9.4595	0.00018
ENSMUSG00000047238	Mageh1	0.881	9.21783	5.51517	0.019
ENSMUSG00000049907	Rasl11b	0.881	14.9187	8.886	0.00018
ENSMUSG00000031375	Bgn	0.88	456.8	273.817	0.014
ENSMUSG00000032702	Kank1	0.879	17.1415	10.2763	2.6e-06
ENSMUSG00000026821	Ralgds	0.879	8.88883	5.31833	2.1e-05
ENSMUSG00000045838	A430105I19Rik	0.878	6.46117	3.86367	0.00037
ENSMUSG00000037664	Cdkn1c	0.877	28.4822	17.1068	3.1e-05
ENSMUSG00000020282	Rhbdf1	0.877	12.9903	7.79067	1.1e-05
ENSMUSG00000018001	Cyth3	0.876	18.6093	11.169	5.3e-07
ENSMUSG00000044349	Snhg11	0.874	7.57467	4.53217	0.0028
ENSMUSG00000045092	S1pr1	0.872	45.6995	27.5552	0.0013
ENSMUSG00000039084	Chad	0.871	38.0432	22.9753	0.0087
ENSMUSG00000022579	Gpihbp1	0.871	6.565	3.93917	0.0062
ENSMUSG00000021238	Aldh6a1	0.87	22.0755	13.2858	1.4e-05
ENSMUSG00000062980	Cped1	0.87	15.5845	9.37083	2.3e-06
ENSMUSG00000037235	Mxd4	0.87	43.8578	26.3492	1.1e-06
ENSMUSG00000049288	Lix1l	0.869	28.7172	17.3217	3.5e-06
ENSMUSG00000028949	Smarcd3	0.869	8.982	5.417	0.00012
ENSMUSG00000024535	Snx24	0.869	8.7605	5.27583	0.007
ENSMUSG00000020593	Lpin1	0.868	16.7302	10.1165	0.033
ENSMUSG00000038371	Sbf2	0.868	5.71383	3.44917	1.1e-05
ENSMUSG00000020424	Gatsl3	0.867	7.53783	4.53983	0.028
ENSMUSG00000029306	Ibsp	0.864	565.032	342.568	0.0016
ENSMUSG00000028780	Sema3c	0.864	5.529	3.33933	0.0072
ENSMUSG00000031283	Chrdl1	0.863	26.082	15.7443	0.00013
ENSMUSG00000031613	Hpgd	0.863	66.1237	40.225	2.2e-06
ENSMUSG00000060671	Atp8b2	0.862	15.6353	9.49633	1.9e-06
ENSMUSG00000026883	Dab2ip	0.862	14.3282	8.67983	1.7e-06
ENSMUSG00000015243	Abca1	0.861	18.2312	11.0627	1.2e-06
ENSMUSG00000025887	Casp12	0.861	6.926	4.19917	0.0013
ENSMUSG00000063605	Ccdc102a	0.861	6.1235	3.71417	0.011
ENSMUSG00000057457	Phex	0.861	21.0225	12.7685	2.3e-06
ENSMUSG00000023336	Wfdc1	0.861	9.239	5.5905	0.037
ENSMUSG00000007867	Ift43	0.86	15.7685	9.554	0.022
ENSMUSG00000050199	Lgr4	0.86	7.85133	4.77817	9.4e-05
ENSMUSG00000085148	Mir22hg	0.858	27.146	16.516	5e-05
ENSMUSG00000002799	Jag2	0.856	5.57333	3.38883	0.0023
ENSMUSG00000079037	Prnp	0.856	76.4508	46.5663	2.1e-06
ENSMUSG00000026604	Ptpn14	0.856	5.76433	3.508	1.5e-05
ENSMUSG00000002289	Angptl4	0.855	48.6592	29.5417	0.0036
ENSMUSG00000021552	Gkap1	0.855	13.0388	7.955	0.0034
ENSMUSG00000040289	Hey1	0.855	7.109	4.36	0.037
ENSMUSG00000036585	Fgf1	0.854	8.21533	4.99583	0.00035
ENSMUSG00000002233	Rhoc	0.854	51.1792	31.1863	8.9e-06
ENSMUSG00000023224	Serping1	0.853	206.507	125.515	0.00061
ENSMUSG00000025212	Sfxn3	0.852	25.755	15.7183	1.2e-05
ENSMUSG00000046447	Camk2n1	0.851	14.3752	8.752	2.2e-05
ENSMUSG00000035441	Myo1d	0.851	44.1845	26.9798	1.8e-06
ENSMUSG00000036667	Tcaf1	0.851	5.499	3.36667	5.8e-05
ENSMUSG00000055172	C1ra	0.85	40.83	24.909	0.00043
ENSMUSG00000023007	Prpf40b	0.849	8.17917	5.001	0.00019
ENSMUSG00000090084	Srpx	0.849	19.6125	12.0092	0.00012
ENSMUSG00000041115	Iqsec2	0.848	9.53283	5.82817	2.7e-05
ENSMUSG00000028082	Sh3d19	0.845	13.886	8.5155	1.3e-05
ENSMUSG00000025978	Rftn2	0.844	7.99917	4.90533	0.00013
ENSMUSG00000020312	Shc2	0.843	9.49267	5.833	8.5e-05
ENSMUSG00000028600	Podn	0.842	11.9072	7.29567	0.00053
ENSMUSG00000033565	Rbfox2	0.841	14.2527	8.7645	8.3e-06
ENSMUSG00000090952	Gm17251	0.84	12.1017	7.447	0.035
ENSMUSG00000057137	Tmem140	0.84	9.57683	5.88933	0.00079
ENSMUSG00000043542	Zc2hc1a	0.838	5.62683	3.47017	0.0054
ENSMUSG00000032531	Amotl2	0.837	17.7567	10.9498	4.6e-06
ENSMUSG00000003378	Grik5	0.836	8.47367	5.22683	0.00015
ENSMUSG00000006800	Sulf2	0.835	30.2702	18.7357	0.0034
ENSMUSG00000047867	Gimap6	0.834	27.0652	16.6442	2.1e-05
ENSMUSG00000041548	Hspb8	0.834	28.3973	17.466	0.02
ENSMUSG00000038119	Cdon	0.833	5.77167	3.5695	0.00033
ENSMUSG00000022995	Enah	0.833	8.14883	5.03767	3.4e-06
ENSMUSG00000055723	Rras2	0.833	11.2717	6.97717	0.043
ENSMUSG00000050288	Fzd2	0.831	6.412	3.9735	0.0027
ENSMUSG00000026342	Slc35f5	0.831	19.9862	12.3652	8.5e-05
ENSMUSG00000032875	Arhgef17	0.829	8.79183	5.46683	1.4e-05
ENSMUSG00000032194	Kank2	0.829	27.5755	17.1335	4.7e-06
ENSMUSG00000028197	Col24a1	0.828	7.2165	4.49217	0.047
ENSMUSG00000039234	Sec24d	0.828	20.8127	12.9297	8.8e-06
ENSMUSG00000058806	Col13a1	0.826	16.138	10.0663	0.039
ENSMUSG00000029185	Fam114a1	0.825	29.6925	18.4802	0.00017
ENSMUSG00000026490	Cdc42bpa	0.823	6.05983	3.77383	6.8e-06
ENSMUSG00000024899	Papss2	0.823	19.3128	12.0245	4.6e-05
ENSMUSG00000000881	Dlg3	0.822	5.34783	3.33583	0.001
ENSMUSG00000038042	Ptpdc1	0.822	6.3325	3.93767	0.0018
ENSMUSG00000058756	Thra	0.821	32.1325	20.0345	4.4e-06
ENSMUSG00000007783	Cpt1c	0.82	7.97433	4.95767	0.0032
ENSMUSG00000031755	Bbs2	0.819	6.53233	4.08017	0.0044
ENSMUSG00000021796	Bmpr1a	0.819	16.0313	10.0187	1.5e-05
ENSMUSG00000046275	Tusc5	0.819	6.06917	3.74483	0.0055
ENSMUSG00000037032	Apbb1	0.818	11.8735	7.43083	0.013
ENSMUSG00000021136	Smoc1	0.817	18.4268	11.4957	0.0016
ENSMUSG00000000538	Tom1l2	0.817	13.2002	8.2565	7.6e-06
ENSMUSG00000031983	2310022B05Rik	0.816	43.2492	27.097	4.6e-06
ENSMUSG00000023055	Calcoco1	0.816	36.0662	22.5615	4.1e-06
ENSMUSG00000000392	Fap	0.816	62.7215	39.169	8.6e-06
ENSMUSG00000020032	Nuak1	0.816	12.9677	8.13217	5.8e-05
ENSMUSG00000036867	Smad6	0.816	10.435	6.56583	0.00092
ENSMUSG00000008575	Nfib	0.815	8.45733	5.28133	7.5e-06
ENSMUSG00000020092	Pald1	0.815	10.5898	6.62483	0.00033
ENSMUSG00000062312	Erbb2	0.814	5.012	3.1445	0.0023
ENSMUSG00000004044	Ptrf	0.814	73.4448	46.0013	5.7e-06
ENSMUSG00000013033	Adgrl1	0.813	11.9817	7.52733	1.1e-05
ENSMUSG00000050910	Cdr2l	0.813	9.97617	6.26483	0.00061
ENSMUSG00000028108	Ecm1	0.812	52.7583	33.0402	0.0062
ENSMUSG00000028273	Pdlim5	0.812	21.0278	13.19	0.00081
ENSMUSG00000032334	Loxl1	0.811	41.4232	26.0432	8.5e-05
ENSMUSG00000022462	Slc38a2	0.811	146.095	91.6478	4.2e-05
ENSMUSG00000020486	Sept4	0.81	25.9728	16.2743	1.4e-05
ENSMUSG00000025151	Maged1	0.809	66.999	42.2238	8.3e-06
ENSMUSG00000001227	Sema6b	0.809	7.146	4.46783	0.0014
ENSMUSG00000086596	Susd5	0.809	6.56033	4.14733	0.0094
ENSMUSG00000020467	Efemp1	0.808	19.6223	12.3383	0.00058
ENSMUSG00000044328	Trp53i13	0.808	15.9033	10.0077	0.0011
ENSMUSG00000073490	AI607873	0.807	13.8912	8.7075	0.012
ENSMUSG00000038539	Atf5	0.806	58.6165	36.764	1.4e-05
ENSMUSG00000032547	Ryk	0.805	24.8178	15.6693	1.5e-05
ENSMUSG00000037098	Rab11fip3	0.804	7.78783	4.91817	0.00028
ENSMUSG00000059901	Adamts14	0.803	9.542	6.03133	0.00036
ENSMUSG00000026051	1500015O10Rik	0.801	57.8398	36.7212	0.00088
ENSMUSG00000078794	Dact3	0.801	9.79733	6.19333	0.0021
ENSMUSG00000029122	Evc	0.801	5.03567	3.182	0.0011
ENSMUSG00000024913	Lrp5	0.801	25.1367	15.8837	7.5e-06
ENSMUSG00000040006	Ginm1	0.8	26.0422	16.48	4.7e-05
ENSMUSG00000021760	Gpx8	0.8	56.6955	35.9387	0.0002
ENSMUSG00000060284	Sp7	0.8	52.2372	33.2233	0.00065
ENSMUSG00000030849	Fgfr2	0.799	25.2135	15.9828	7.3e-06
ENSMUSG00000000532	Acvr1b	0.798	14.983	9.48883	0.0031
ENSMUSG00000090799	Klhl33	0.797	9.42533	5.96667	0.029
ENSMUSG00000027253	Lrp4	0.797	21.3537	13.5437	5.9e-06
ENSMUSG00000037892	Pcdh18	0.796	8.17817	5.19883	0.00057
ENSMUSG00000073889	Il11ra1	0.795	24.9092	15.7852	1.4e-05
ENSMUSG00000070436	Serpinh1	0.795	280.707	179.024	0.0078
ENSMUSG00000014353	Tmem87b	0.795	9.67467	6.14283	5.9e-05
ENSMUSG00000041096	Tspyl2	0.795	23.6658	15.0202	6.5e-05
ENSMUSG00000034158	Lrrc58	0.794	14.8367	9.42083	1.1e-05
ENSMUSG00000022131	Gpr180	0.793	11.0737	7.05717	0.0017
ENSMUSG00000023249	Parp3	0.793	18.955	12.0422	0.00074
ENSMUSG00000039497	Dse	0.792	20.7487	13.2188	8.9e-05
ENSMUSG00000049872	Fam26e	0.792	17.1212	10.9072	0.0023
ENSMUSG00000000901	Mmp11	0.792	9.8955	6.2955	0.01
ENSMUSG00000061898	Rbak	0.792	6.58783	4.18917	0.0027
ENSMUSG00000058070	Eml1	0.791	6.734	4.29417	0.00072
ENSMUSG00000042745	Id1	0.791	39.9528	25.4605	0.00038
ENSMUSG00000030306	Tmtc1	0.791	7.47917	4.76333	0.00011
ENSMUSG00000021379	Id4	0.79	9.86283	6.30117	0.013
ENSMUSG00000027239	Mdk	0.79	17.1938	10.9847	0.0053
ENSMUSG00000034485	Uaca	0.79	33.8737	21.5715	0.00043
ENSMUSG00000053062	Jam2	0.789	11.6642	7.4405	0.00017
ENSMUSG00000038777	Sema6c	0.789	6.41933	4.099	0.0014
ENSMUSG00000024074	Crim1	0.788	10.4928	6.69183	0.00013
ENSMUSG00000000782	Tcf7	0.788	10.2288	6.52717	0.0029
ENSMUSG00000056938	Acbd4	0.786	15.5928	9.9705	0.00052
ENSMUSG00000021536	Adcy2	0.786	14.8182	9.5025	0.039
ENSMUSG00000007655	Cav1	0.786	29.0537	18.5065	0.00041
ENSMUSG00000020810	Cygb	0.786	26.9455	17.1283	0.012
ENSMUSG00000096145	Vkorc1	0.786	51.2642	32.7903	0.00084
ENSMUSG00000034412	Tbc1d10a	0.785	13.7767	8.80233	0.0009
ENSMUSG00000028439	Fam219a	0.784	10.7567	6.86633	0.001
ENSMUSG00000045039	Megf8	0.784	12.5727	8.059	0.00078
ENSMUSG00000044646	Zbtb7c	0.784	6.034	3.863	0.0071
ENSMUSG00000052934	Fbxo31	0.783	17.6877	11.3123	0.0067
ENSMUSG00000038074	Fkbp14	0.783	10.0278	6.443	0.035
ENSMUSG00000008734	Gprc5b	0.783	7.98117	5.09717	0.00099
ENSMUSG00000031788	Kifc3	0.783	12.7435	8.15117	0.00054
ENSMUSG00000013622	Atraid	0.782	32.1967	20.6063	0.00012
ENSMUSG00000054716	Zfp771	0.782	10.8993	6.99233	0.0056
ENSMUSG00000051041	Olfml1	0.781	10.2382	6.535	0.017
ENSMUSG00000028019	Pdgfc	0.781	5.27333	3.38633	0.004
ENSMUSG00000021782	Dlg5	0.78	7.55717	4.855	0.00015
ENSMUSG00000028576	Ift74	0.78	5.58283	3.585	0.023
ENSMUSG00000017754	Pltp	0.78	80.5765	51.6392	0.00012
ENSMUSG00000022132	Cldn10	0.778	6.85183	4.39117	0.015
ENSMUSG00000070047	Fat1	0.778	16.3735	10.5395	2.2e-05
ENSMUSG00000023348	Trip6	0.778	20.871	13.4235	0.00032
ENSMUSG00000038648	Creb3l2	0.777	18.64	11.9997	2.3e-05
ENSMUSG00000044548	Dact1	0.777	11.7463	7.55983	0.00085
ENSMUSG00000015944	Gatsl2	0.777	6.964	4.48817	0.00048
ENSMUSG00000037907	Ankrd13b	0.776	8.87183	5.71033	0.0014
ENSMUSG00000022562	Oplah	0.776	5.22183	3.35183	0.0036
ENSMUSG00000032714	Syde1	0.775	13.7865	8.882	0.00066
ENSMUSG00000021483	Cdk20	0.774	6.2985	4.0495	0.043
ENSMUSG00000020311	Erlec1	0.773	25.8135	16.6273	7.1e-05
ENSMUSG00000032733	Snx33	0.773	10.1597	6.54383	0.00061
ENSMUSG00000026678	Rgs5	0.772	41.9277	27.0505	2e-05
ENSMUSG00000023800	Tiam2	0.772	8.95917	5.78683	0.0004
ENSMUSG00000074457	S100a16	0.771	25.665	16.567	0.00096
ENSMUSG00000027996	Sfrp2	0.771	379.897	244.646	0.018
ENSMUSG00000042073	Abhd14b	0.769	17.9412	11.6337	0.0074
ENSMUSG00000040605	Bace2	0.769	5.15783	3.34983	0.016
ENSMUSG00000032324	Tspan3	0.769	71.0063	46.0163	2.8e-05
ENSMUSG00000021904	Sema3g	0.767	6.16767	3.98133	0.0041
ENSMUSG00000026796	Fam129b	0.766	30.3818	19.6875	2.2e-05
ENSMUSG00000027602	Map1lc3a	0.766	63.6628	41.2267	0.00014
ENSMUSG00000040813	Tex264	0.765	16.9023	10.955	0.00055
ENSMUSG00000020681	Ace	0.764	22.9935	14.9673	3.9e-05
ENSMUSG00000048126	Col6a3	0.764	42.4633	27.5478	0.037
ENSMUSG00000039485	Tspyl4	0.764	6.08417	3.947	0.0048
ENSMUSG00000031996	Aplp2	0.763	173.823	112.832	0.00013
ENSMUSG00000055799	Tcf7l1	0.763	10.168	6.58617	0.0013
ENSMUSG00000033960	9430020K01Rik	0.761	11.5557	7.5095	0.00012
ENSMUSG00000054277	Arfgap3	0.761	23.7973	15.46	0.00024
ENSMUSG00000021978	Extl3	0.761	18.5388	12.0455	3.2e-05
ENSMUSG00000022272	Myo10	0.761	14.3042	9.31017	2.9e-05
ENSMUSG00000029755	Dlx5	0.76	17.9442	11.697	0.0016
ENSMUSG00000022607	Ptk2	0.759	10.7045	6.98717	0.00049
ENSMUSG00000052656	Rnf103	0.759	7.84517	5.10367	0.00044
ENSMUSG00000037211	Spry1	0.759	18.3853	11.9537	0.011
ENSMUSG00000014905	Dnajb9	0.758	39.6755	25.8518	0.00015
ENSMUSG00000037712	Fermt2	0.756	30.1235	19.665	7.8e-05
ENSMUSG00000036570	Fxyd1	0.756	33.4368	21.7918	0.00027
ENSMUSG00000040220	Gas8	0.756	8.8635	5.79783	0.032
ENSMUSG00000027358	Bmp2	0.755	9.2285	6.0315	0.003
ENSMUSG00000064373	Sepp1	0.755	369.169	240.674	0.0011
ENSMUSG00000051343	Rab11fip5	0.754	13.6615	8.9205	0.00017
ENSMUSG00000028476	Reck	0.754	17.1528	11.1865	0.00018
ENSMUSG00000004098	Col5a3	0.753	18.7395	12.2262	0.011
ENSMUSG00000036334	Igsf10	0.753	20.2967	13.246	0.021
ENSMUSG00000030499	Kctd15	0.753	5.539	3.6315	0.0098
ENSMUSG00000021466	Ptch1	0.753	5.77067	3.7795	0.00047
ENSMUSG00000019487	Trip10	0.753	30.4863	19.922	0.00056
ENSMUSG00000032076	Cadm1	0.752	18.1918	11.9015	2.9e-05
ENSMUSG00000034488	Edil3	0.752	9.11983	5.96817	0.008
ENSMUSG00000022750	Klhl22	0.751	10.3402	6.77867	0.00038
ENSMUSG00000067931	Zfp948	0.751	7.07283	4.6305	0.018
ENSMUSG00000029761	Cald1	0.75	27.931	18.3068	4e-05
ENSMUSG00000031616	Ednra	0.75	7.54933	4.9305	0.011
ENSMUSG00000075702	Selm	0.75	40.1827	26.3193	0.0005
ENSMUSG00000030201	Lrp6	0.749	9.60833	6.293	5.5e-05
ENSMUSG00000048027	Rgmb	0.749	6.99183	4.58333	0.019
ENSMUSG00000055320	Tead1	0.746	5.97267	3.9285	0.004
ENSMUSG00000039199	Zdhhc1	0.746	20.1595	13.2503	0.0029
ENSMUSG00000024143	Rhoq	0.745	31.5768	20.8037	0.00022
ENSMUSG00000058254	Tspan7	0.744	13.9918	9.19383	0.00011
ENSMUSG00000001435	Col18a1	0.743	5.48033	3.602	0.0021
ENSMUSG00000056174	Col8a2	0.742	38.3782	25.2388	0.02
ENSMUSG00000035245	Eogt	0.742	6.983	4.60067	0.0025
ENSMUSG00000039976	Tbc1d16	0.742	5.43933	3.58333	0.0023
ENSMUSG00000066456	Hmgn3	0.741	14.6917	9.6465	0.0038
ENSMUSG00000001510	Dlx3	0.74	10.6522	7.06367	0.015
ENSMUSG00000026478	Lamc1	0.739	18.7765	12.3813	8.1e-05
ENSMUSG00000060166	Zdhhc8	0.739	13.5177	8.93467	0.00039
ENSMUSG00000021458	2010111I01Rik	0.738	7.51633	4.95533	0.0011
ENSMUSG00000025558	Dock9	0.738	7.07933	4.67317	0.00054
ENSMUSG00000038393	Txnip	0.737	423.706	279.182	0.0065
ENSMUSG00000050530	Fam171a1	0.736	9.8615	6.51833	0.0018
ENSMUSG00000028618	Tmem59	0.736	154.502	102.156	5.8e-05
ENSMUSG00000042210	Abhd14a	0.735	8.282	5.476	0.024
ENSMUSG00000062098	Btbd3	0.734	5.31017	3.51183	0.0047
ENSMUSG00000023009	Nckap5l	0.734	5.73617	3.80167	0.0054
ENSMUSG00000021009	Ptpn21	0.733	7.4715	4.96383	0.0019
ENSMUSG00000037411	Serpine1	0.733	13.9652	9.1765	0.018
ENSMUSG00000039787	Cercam	0.731	29.6182	19.668	0.00022
ENSMUSG00000021025	Nfkbia	0.73	109.932	72.5858	0.00032
ENSMUSG00000029767	Calu	0.729	107.697	71.617	0.00029
ENSMUSG00000037206	Islr	0.729	104.458	69.7115	0.012
ENSMUSG00000020814	Mxra7	0.729	22.163	14.7638	0.038
ENSMUSG00000036026	Tmem63b	0.729	12.1753	8.1015	0.00062
ENSMUSG00000026991	Pkp4	0.728	10.3845	6.9065	0.00057
ENSMUSG00000020521	Rnft1	0.728	12.2108	8.13017	0.00088
ENSMUSG00000029090	Adgra3	0.727	5.93567	3.95133	0.0014
ENSMUSG00000030208	Emp1	0.727	51.6797	34.3675	0.00044
ENSMUSG00000032220	Myo1e	0.727	26.2067	17.4725	0.00066
ENSMUSG00000030881	Arfip2	0.726	14.4845	9.65483	0.00034
ENSMUSG00000029710	Ephb4	0.726	15.3157	10.2028	0.00043
ENSMUSG00000032816	Igdcc4	0.726	8.49317	5.68267	0.032
ENSMUSG00000027318	Adam33	0.725	7.38367	4.8995	0.0032
ENSMUSG00000034101	Ctnnd1	0.724	6.971	4.6475	0.00095
ENSMUSG00000005125	Ndrg1	0.724	34.3303	22.9067	6.5e-05
ENSMUSG00000035325	Sec31a	0.723	36.7155	24.5202	0.00011
ENSMUSG00000019822	Smpd2	0.723	7.65283	5.115	0.0033
ENSMUSG00000026879	Gsn	0.722	459.315	305.005	0.0096
ENSMUSG00000027002	Nckap1	0.722	26.9867	18.0418	8.9e-05
ENSMUSG00000027257	Pacsin3	0.722	9.61767	6.4215	0.048
ENSMUSG00000053931	Cnn3	0.72	66.499	44.5348	9.5e-05
ENSMUSG00000041688	Amot	0.719	6.131	4.0995	0.0017
ENSMUSG00000030074	Gxylt2	0.719	13.2283	8.86817	0.00025
ENSMUSG00000024168	Tmem204	0.719	25.7275	17.1865	0.0015
ENSMUSG00000034295	Fhod3	0.718	5.83767	3.919	0.031
ENSMUSG00000016933	Plcg1	0.718	16.3325	10.9303	9.2e-05
ENSMUSG00000020828	Pld2	0.717	5.13433	3.44167	0.0052
ENSMUSG00000042099	Kank3	0.716	17.5662	11.7352	0.00088
ENSMUSG00000028796	Phc2	0.715	17.3907	11.6695	9.2e-05
ENSMUSG00000027800	Tm4sf1	0.715	7.751	5.19533	0.0071
ENSMUSG00000039959	Hip1	0.714	8.6005	5.773	0.00015
ENSMUSG00000002808	Epdr1	0.712	43.3877	29.1522	0.00026
ENSMUSG00000026589	Sec16b	0.712	7.985	5.37167	0.0031
ENSMUSG00000043300	B3galnt1	0.711	7.36183	4.94517	0.046
ENSMUSG00000030774	Pak1	0.71	24.0798	16.2025	0.0003
ENSMUSG00000058230	Arhgap35	0.709	7.96117	5.38217	0.00059
ENSMUSG00000000318	Clec10a	0.709	12.5978	8.46183	0.0052
ENSMUSG00000031119	Gpc4	0.709	20.9612	14.1363	0.0012
ENSMUSG00000003534	Ddr1	0.708	5.7645	3.90267	0.0072
ENSMUSG00000044167	Foxo1	0.708	12.1108	8.16967	0.0002
ENSMUSG00000061410	Zcchc14	0.708	18.9897	12.8237	0.0022
ENSMUSG00000027634	Ndrg3	0.707	10.6938	7.21783	0.00025
ENSMUSG00000030934	Oat	0.707	106.162	71.6755	0.00011
ENSMUSG00000003380	Rabac1	0.707	89.0393	60.1238	0.00012
ENSMUSG00000026223	Itm2c	0.706	100.373	67.7397	0.00011
ENSMUSG00000025509	Pnpla2	0.706	67.2035	45.2395	0.0077
ENSMUSG00000048696	Mex3d	0.705	5.78933	3.91933	0.025
ENSMUSG00000001494	Sost	0.705	84.6875	57.3005	0.048
ENSMUSG00000034471	Caskin2	0.704	14.9213	10.0882	0.00054
ENSMUSG00000048285	Frmd6	0.703	26.0588	17.6233	0.00022
ENSMUSG00000021482	Aaed1	0.702	30.8568	20.8772	0.0075
ENSMUSG00000021279	Cdc42bpb	0.702	19.5812	13.2738	0.00013
ENSMUSG00000002031	Ift46	0.701	8.23183	5.58383	0.0023
ENSMUSG00000027864	Ptgfrn	0.701	15.935	10.82	0.007
ENSMUSG00000024076	Vit	0.701	19.7058	13.3403	0.0015
ENSMUSG00000030231	Plekha5	0.7	7.92433	5.366	0.00075
ENSMUSG00000021190	Lgmn	0.699	89.0432	60.4112	9.3e-05
ENSMUSG00000028207	Asph	0.698	7.44567	5.056	0.00025
ENSMUSG00000026566	Mpzl1	0.698	21.6443	14.6882	0.00062
ENSMUSG00000029718	Pcolce	0.698	83.6382	56.9097	0.023
ENSMUSG00000032431	Crtap	0.697	61.212	41.6958	0.0005
ENSMUSG00000045294	Insig1	0.697	14.9388	10.1512	0.0027
ENSMUSG00000021127	Zfp36l1	0.697	91.8883	62.4167	0.00016
ENSMUSG00000001700	Gramd3	0.695	10.5248	7.14717	0.011
ENSMUSG00000043822	Adamtsl5	0.694	6.38867	4.34467	0.016
ENSMUSG00000022280	Rnf19a	0.694	25.5163	17.3405	0.00016
ENSMUSG00000030861	Acadsb	0.69	19.8943	13.595	0.00052
ENSMUSG00000026836	Acvr1	0.689	9.63167	6.59567	0.0085
ENSMUSG00000022139	Mbnl2	0.689	55.6978	38.0833	0.00022
ENSMUSG00000022817	Itgb5	0.688	196.161	134.222	0.0054
ENSMUSG00000015846	Rxra	0.688	24.1333	16.5032	0.00025
ENSMUSG00000023044	Csad	0.687	22.1612	15.1557	0.0023
ENSMUSG00000019055	Plod1	0.685	17.8463	12.2258	0.00036
ENSMUSG00000031904	Slc7a6	0.684	10.333	7.0925	0.0045
ENSMUSG00000052928	Ctif	0.683	6.487	4.45183	0.0048
ENSMUSG00000042050	Wdr60	0.683	5.5695	3.82683	0.026
ENSMUSG00000060301	2610008E11Rik	0.68	9.74167	6.70167	0.004
ENSMUSG00000043631	Ecm2	0.68	28.9157	19.9495	0.047
ENSMUSG00000040097	Flywch1	0.68	13.0653	8.97133	0.0072
ENSMUSG00000025089	Gfra1	0.68	13.634	9.3685	0.00083
ENSMUSG00000038502	Ptov1	0.68	54.9018	37.8432	0.00044
ENSMUSG00000017144	Rnd3	0.68	14.548	9.9985	0.011
ENSMUSG00000033902	Mapkbp1	0.678	9.1035	6.25433	0.00091
ENSMUSG00000085795	Zfp703	0.678	27.6337	19.0538	0.00078
ENSMUSG00000031555	Adam9	0.677	24.9968	17.2348	0.0031
ENSMUSG00000019947	Arid5b	0.677	5.26733	3.61267	0.02
ENSMUSG00000038545	Cul7	0.677	9.777	6.74167	0.0011
ENSMUSG00000027954	Efna1	0.677	10.3737	7.16567	0.043
ENSMUSG00000029050	Ski	0.677	41.2272	28.4162	0.00028
ENSMUSG00000047090	Tmem198b	0.677	8.96433	6.16	0.01
ENSMUSG00000046982	Tshz1	0.677	10.4155	7.17083	0.0015
ENSMUSG00000020572	Nampt	0.676	28.8917	19.8722	0.00048
ENSMUSG00000013076	Amotl1	0.674	12.8953	8.92	0.00075
ENSMUSG00000022848	Dirc2	0.674	12.5733	8.67233	0.0013
ENSMUSG00000031523	Dlc1	0.674	5.5305	3.82133	0.00093
ENSMUSG00000031563	Wwc2	0.674	9.85317	6.8035	0.0014
ENSMUSG00000032198	Dock6	0.673	11.218	7.7575	0.0011
ENSMUSG00000003032	Klf4	0.673	30.6142	21.0822	0.00066
ENSMUSG00000021390	Ogn	0.673	122.195	84.1423	0.0059
ENSMUSG00000041797	Abca9	0.672	15.8355	10.9273	0.00068
ENSMUSG00000048486	Fitm2	0.672	7.4615	5.17017	0.031
ENSMUSG00000011114	Tbrg1	0.672	30.7843	21.2775	0.00041
ENSMUSG00000060703	Cd302	0.671	54.4922	37.6772	0.0079
ENSMUSG00000026674	Ddr2	0.671	18.5453	12.8132	0.00044
ENSMUSG00000032265	Fam46a	0.671	38.808	26.8085	0.00029
ENSMUSG00000048612	Myof	0.671	12.3478	8.546	0.0011
ENSMUSG00000009739	Pou6f1	0.671	8.74367	6.04033	0.0019
ENSMUSG00000039759	Thap3	0.671	22.0528	15.2253	0.011
ENSMUSG00000037405	Icam1	0.67	19.974	13.8552	0.0029
ENSMUSG00000055912	Tmem150a	0.67	11.6595	8.1005	0.049
ENSMUSG00000028517	Ppap2b	0.669	77.4365	53.5683	0.00034
ENSMUSG00000075701	Vimp	0.669	38.4007	26.612	0.0021
ENSMUSG00000074916	Chst14	0.668	10.7332	7.44383	0.03
ENSMUSG00000004473	Clec11a	0.668	47.8187	33.2092	0.021
ENSMUSG00000020614	Fam20a	0.668	9.45317	6.55317	0.011
ENSMUSG00000040043	Rbms2	0.668	14.433	10.0168	0.0011
ENSMUSG00000049624	Slc17a5	0.668	10.369	7.20867	0.0095
ENSMUSG00000026014	Raph1	0.667	5.46083	3.78983	0.00049
ENSMUSG00000041775	Mapk1ip1	0.665	18.0035	12.496	0.0082
ENSMUSG00000032606	Nicn1	0.665	6.79317	4.74217	0.036
ENSMUSG00000025036	Sfxn2	0.665	6.17033	4.28467	0.036
ENSMUSG00000089682	Bcl2l2	0.664	13.5235	9.402	0.0019
ENSMUSG00000040390	Map3k10	0.664	7.04933	4.90167	0.013
ENSMUSG00000067586	S1pr3	0.664	20.8503	14.4455	0.00074
ENSMUSG00000018378	Cuedc1	0.663	16.8985	11.7793	0.00085
ENSMUSG00000030122	Ptms	0.663	161.584	112.483	0.00024
ENSMUSG00000039706	Ldb2	0.662	5.8835	4.08517	0.04
ENSMUSG00000020260	Pofut2	0.662	37.616	26.221	0.0015
ENSMUSG00000054690	Emcn	0.661	5.66733	3.94567	0.011
ENSMUSG00000054263	Lifr	0.661	36.4043	25.3515	0.00048
ENSMUSG00000034126	Pomt2	0.661	7.02467	4.91217	0.0089
ENSMUSG00000038593	Tctn1	0.661	7.6315	5.309	0.0018
ENSMUSG00000030551	Nr2f2	0.66	6.30583	4.4055	0.012
ENSMUSG00000015837	Sqstm1	0.66	115.17	80.3133	0.0013
ENSMUSG00000026510	Trp53bp2	0.66	11.1055	7.75883	0.0031
ENSMUSG00000039116	Adgrg6	0.659	6.116	4.261	0.0074
ENSMUSG00000018672	Copz2	0.658	22.2383	15.5625	0.041
ENSMUSG00000024220	Zfp523	0.658	9.89567	6.87783	0.0059
ENSMUSG00000023827	Agpat4	0.657	17.528	12.2215	0.0032
ENSMUSG00000006445	Epha2	0.657	19.506	13.6353	0.0011
ENSMUSG00000054675	Tmem119	0.657	42.4633	29.6445	0.0014
ENSMUSG00000073755	5730409E04Rik	0.656	7.1085	4.97133	0.04
ENSMUSG00000040964	Arhgef10l	0.656	10.9495	7.65633	0.0025
ENSMUSG00000019975	Ikbip	0.656	10.0863	7.05783	0.0055
ENSMUSG00000074364	Ehd2	0.655	21.8788	15.3065	0.00083
ENSMUSG00000032207	Lipc	0.655	13.4213	9.39633	0.033
ENSMUSG00000034118	Tpst1	0.655	18.4818	12.924	0.0047
ENSMUSG00000019916	P4ha1	0.654	22.6748	15.9033	0.0013
ENSMUSG00000024098	Twsg1	0.654	32.1752	22.5388	0.00067
ENSMUSG00000005124	Wisp1	0.654	41.919	29.3578	0.026
ENSMUSG00000001911	Nfix	0.653	37.7445	26.4215	0.0008
ENSMUSG00000020154	Ptprb	0.652	7.72817	5.40883	0.00099
ENSMUSG00000002504	Slc9a3r2	0.652	23.852	16.6843	0.0038
ENSMUSG00000044502	Bod1	0.651	22.4938	15.8025	0.011
ENSMUSG00000045193	Cirbp	0.65	47.1043	32.9882	0.00051
ENSMUSG00000021286	Zfyve21	0.65	16.0953	11.3218	0.038
ENSMUSG00000040415	Dtx3	0.649	58.5688	41.1313	0.00044
ENSMUSG00000049225	Pdp1	0.649	5.59983	3.93267	0.028
ENSMUSG00000014444	Piezo1	0.649	24.0485	16.909	0.00049
ENSMUSG00000089715	Cbx6	0.648	19.5225	13.7213	0.00055
ENSMUSG00000039081	Zfp503	0.648	5.83933	4.1215	0.03
ENSMUSG00000033577	Myo6	0.647	6.20233	4.36233	0.0018
ENSMUSG00000028211	Trp53inp1	0.647	33.7995	23.736	0.0067
ENSMUSG00000041895	Wipi1	0.647	30.8795	21.7038	0.00054
ENSMUSG00000020205	Phlda1	0.645	12.591	8.84617	0.016
ENSMUSG00000047264	Zfp358	0.645	13.2768	9.33667	0.023
ENSMUSG00000035914	Cd276	0.644	15.406	10.8653	0.033
ENSMUSG00000018417	Myo1b	0.644	13.0773	9.2305	0.00088
ENSMUSG00000039943	Plcb4	0.644	5.59283	3.95033	0.005
ENSMUSG00000038181	Chpf2	0.643	21.689	15.304	0.00084
ENSMUSG00000036206	Sh3bp4	0.642	6.2875	4.44283	0.016
ENSMUSG00000035172	Plekhh3	0.641	6.9495	4.9175	0.032
ENSMUSG00000031012	Cask	0.639	5.71333	4.034	0.0047
ENSMUSG00000059810	Rgs3	0.637	7.4365	5.27317	0.0078
ENSMUSG00000034620	Tmem5	0.637	5.24033	3.7135	0.02
ENSMUSG00000046312	AI464131	0.636	5.35033	3.78333	0.036
ENSMUSG00000034557	Zfyve9	0.636	6.26983	4.4495	0.011
ENSMUSG00000020107	Anapc16	0.635	13.2085	9.35867	0.0026
ENSMUSG00000056501	Cebpb	0.635	59.3737	41.861	0.043
ENSMUSG00000026048	Ercc5	0.635	6.29617	4.46417	0.012
ENSMUSG00000020868	Xylt2	0.635	8.617	6.11217	0.014
ENSMUSG00000043391	2510009E07Rik	0.634	9.98883	7.08683	0.0072
ENSMUSG00000027546	Atp9a	0.634	9.769	6.951	0.041
ENSMUSG00000024242	Map4k3	0.634	13.6297	9.68333	0.0038
ENSMUSG00000031681	Smad1	0.634	5.661	4.01617	0.014
ENSMUSG00000026811	St6galnac6	0.634	16.3182	11.5783	0.0021
ENSMUSG00000030516	Tjp1	0.634	10.94	7.7715	0.0018
ENSMUSG00000059866	Tnip2	0.633	14.4203	10.2257	0.01
ENSMUSG00000034845	Plvap	0.632	61.2655	43.382	0.00065
ENSMUSG00000029571	Tmem106b	0.632	18.9782	13.505	0.0009
ENSMUSG00000047409	Ctdspl	0.631	16.7262	11.8555	0.0014
ENSMUSG00000044562	Rasip1	0.631	7.661	5.43117	0.031
ENSMUSG00000074182	Znhit6	0.631	8.35367	5.93867	0.037
ENSMUSG00000022637	Cblb	0.63	13.2495	9.42433	0.0017
ENSMUSG00000032252	Glce	0.629	5.14333	3.66267	0.016
ENSMUSG00000055675	Kbtbd11	0.629	8.67167	6.17583	0.012
ENSMUSG00000047777	Phf13	0.629	7.00317	4.9915	0.039
ENSMUSG00000018750	Zbtb4	0.629	13.71	9.78967	0.0011
ENSMUSG00000029016	Clcn6	0.628	8.20617	5.85333	0.0048
ENSMUSG00000067629	Syngap1	0.627	6.682	4.76683	0.0079
ENSMUSG00000020023	Tmcc3	0.626	5.52	3.934	0.011
ENSMUSG00000025255	Zfhx4	0.626	5.5045	3.93567	0.0025
ENSMUSG00000022231	Sema5a	0.625	7.9725	5.683	0.021
ENSMUSG00000053411	Cbx7	0.624	14.0248	10.0068	0.0014
ENSMUSG00000031586	Rbpms	0.624	6.297	4.50117	0.03
ENSMUSG00000067336	Bmpr2	0.623	6.38333	4.56767	0.0014
ENSMUSG00000005973	Rcn1	0.623	45.2132	32.4368	0.0024
ENSMUSG00000041995	Zbed3	0.623	12.225	8.74383	0.037
ENSMUSG00000038437	Mllt6	0.622	20.442	14.6783	0.00092
ENSMUSG00000025608	Podxl	0.621	12.9218	9.265	0.0044
ENSMUSG00000048720	Tbc1d12	0.62	5.85433	4.20683	0.038
ENSMUSG00000044252	Osbpl1a	0.619	5.37717	3.85533	0.011
ENSMUSG00000009418	Nav1	0.616	6.0785	4.3625	0.0021
ENSMUSG00000069833	Ahnak	0.615	37.8247	27.1932	0.0073
ENSMUSG00000085396	Firre	0.613	9.84333	7.09717	0.0025
ENSMUSG00000050953	Gja1	0.611	89.7598	64.9893	0.0016
ENSMUSG00000000555	Itga5	0.611	20.451	14.7432	0.0028
ENSMUSG00000028756	Pink1	0.611	77.0837	55.5628	0.0018
ENSMUSG00000053080	2700081O15Rik	0.61	11.5257	8.34517	0.0038
ENSMUSG00000002006	Pdzd4	0.61	5.90017	4.25483	0.043
ENSMUSG00000063382	Bcl9l	0.609	14.4883	10.4772	0.0039
ENSMUSG00000027351	Spred1	0.609	15.1058	10.9162	0.0026
ENSMUSG00000008090	Fgfrl1	0.608	10.9797	7.9325	0.027
ENSMUSG00000031714	Gab1	0.608	13.3258	9.62817	0.0055
ENSMUSG00000025816	Sec61a2	0.608	7.43817	5.3775	0.024
ENSMUSG00000003581	Rnf215	0.607	17.7702	12.8428	0.014
ENSMUSG00000057329	Bcl2	0.606	5.29367	3.82383	0.0078
ENSMUSG00000038520	Tbc1d17	0.606	22.6448	16.3742	0.0036
ENSMUSG00000030768	Disp1	0.605	5.19067	3.75467	0.041
ENSMUSG00000025153	Fasn	0.605	8.414	6.09533	0.0026
ENSMUSG00000038342	Mlxip	0.605	23.7457	17.1508	0.0011
ENSMUSG00000029598	Plbd2	0.605	15.7605	11.4218	0.0028
ENSMUSG00000004071	Cdip1	0.604	12.5997	9.12933	0.004
ENSMUSG00000038463	Olfml2b	0.604	65.25	47.427	0.0024
ENSMUSG00000027428	Rbbp9	0.604	10.7695	7.80433	0.045
ENSMUSG00000030409	Dmpk	0.602	25.1563	18.2742	0.018
ENSMUSG00000048058	Ldlrad3	0.602	6.17483	4.48367	0.023
ENSMUSG00000005417	Mprip	0.602	23.6647	17.1632	0.0017
ENSMUSG00000025969	Nrp2	0.602	33.862	24.5473	0.0025
ENSMUSG00000020821	Kif1c	0.601	37.8867	27.5442	0.0063
ENSMUSG00000029156	Sgcb	0.601	14.2608	10.363	0.011
ENSMUSG00000046186	Cd109	0.6	24.7647	18.0315	0.0023
ENSMUSG00000021759	Ppap2a	0.6	41.4008	30.0615	0.0056
ENSMUSG00000017615	Tnfaip1	0.6	15.5442	11.2897	0.0078
ENSMUSG00000060002	Chpt1	0.599	10.0933	7.32367	0.0061
ENSMUSG00000061731	Ext1	0.598	12.9822	9.46667	0.0031
ENSMUSG00000023353	Agap3	0.596	16.029	11.6773	0.0033
ENSMUSG00000028466	Creb3	0.596	21.5782	15.72	0.0097
ENSMUSG00000027276	Jag1	0.596	10.3075	7.53567	0.011
ENSMUSG00000038884	A230050P20Rik	0.595	15.3632	11.2123	0.0097
ENSMUSG00000033060	Lmo7	0.595	8.8185	6.428	0.004
ENSMUSG00000033909	Usp36	0.595	7.06	5.14983	0.0094
ENSMUSG00000040447	Spns2	0.594	25.07	18.2948	0.0037
ENSMUSG00000078429	Ctdsp2	0.593	76.0618	55.5337	0.0031
ENSMUSG00000033684	Qsox1	0.593	19.6575	14.3423	0.0018
ENSMUSG00000031387	Renbp	0.593	12.1212	8.85433	0.032
ENSMUSG00000033955	Tnks1bp1	0.593	16.2547	11.8952	0.0034
ENSMUSG00000047379	B4gat1	0.592	15.2778	11.1712	0.032
ENSMUSG00000035847	Ids	0.591	19.3795	14.192	0.0036
ENSMUSG00000037624	Kcnk2	0.591	5.9035	4.299	0.036
ENSMUSG00000031532	Saraf	0.591	72.2038	52.7693	0.002
ENSMUSG00000024044	Epb41l3	0.589	7.50967	5.5	0.029
ENSMUSG00000029810	Tmem176b	0.589	83.8177	61.3223	0.0017
ENSMUSG00000018427	Ypel2	0.589	5.80217	4.2505	0.036
ENSMUSG00000058690	Ccser2	0.588	9.84067	7.213	0.0059
ENSMUSG00000022723	Crybg3	0.588	6.2	4.54083	0.014
ENSMUSG00000051586	Mical3	0.588	5.01117	3.67233	0.0029
ENSMUSG00000025402	Nab2	0.588	13.0867	9.61933	0.026
ENSMUSG00000022263	Trio	0.588	5.40267	3.95633	0.0093
ENSMUSG00000026740	Dnajc1	0.587	6.0015	4.40583	0.0068
ENSMUSG00000024462	Gabbr1	0.587	17.3478	12.6275	0.0091
ENSMUSG00000028458	Tesk1	0.587	11.8378	8.6935	0.013
ENSMUSG00000026958	Dpp7	0.586	10.24	7.5185	0.027
ENSMUSG00000032867	Fbxw8	0.586	16.136	11.8407	0.0046
ENSMUSG00000025809	Itgb1	0.586	152.61	112.058	0.0089
ENSMUSG00000012296	Tjap1	0.586	19.4118	14.2567	0.011
ENSMUSG00000039831	Arhgap29	0.585	7.50533	5.51883	0.008
ENSMUSG00000027198	Ext2	0.585	14.0483	10.3245	0.0037
ENSMUSG00000020585	Laptm4a	0.585	283.883	208.662	0.0064
ENSMUSG00000030847	Bag3	0.584	29.3895	21.5828	0.0097
ENSMUSG00000041075	Fzd7	0.584	12.5115	9.21817	0.014
ENSMUSG00000034088	Hdlbp	0.583	46.9943	34.5662	0.0069
ENSMUSG00000073557	Ppp1r12b	0.583	6.76017	4.96583	0.0064
ENSMUSG00000041598	Cdc42ep4	0.582	17.865	13.1142	0.0063
ENSMUSG00000032232	Cgnl1	0.582	7.05667	5.2	0.0096
ENSMUSG00000032418	Me1	0.582	8.6945	6.41083	0.041
ENSMUSG00000040857	Erf	0.581	14.6358	10.7875	0.013
ENSMUSG00000039713	Plekhg5	0.58	8.78083	6.47467	0.02
ENSMUSG00000029648	Flt1	0.579	5.24367	3.86383	0.0081
ENSMUSG00000032965	Ift57	0.578	8.80217	6.48717	0.049
ENSMUSG00000022836	Mylk	0.577	26.7317	19.7935	0.0079
ENSMUSG00000033885	Pxk	0.577	39.7285	29.3157	0.003
ENSMUSG00000056492	Adgrf5	0.576	16.0675	11.8508	0.003
ENSMUSG00000049792	Bag5	0.576	15.939	11.7747	0.024
ENSMUSG00000040268	Plekha1	0.576	8.6125	6.37167	0.0073
ENSMUSG00000033032	Afap1l1	0.575	7.584	5.59067	0.043
ENSMUSG00000038072	Galnt11	0.573	5.44433	4.03167	0.031
ENSMUSG00000024350	Dnajc18	0.571	6.73217	4.99467	0.032
ENSMUSG00000026585	Kifap3	0.571	10.2828	7.62417	0.026
ENSMUSG00000096188	Cmtm4	0.57	14.5828	10.8213	0.0055
ENSMUSG00000021288	Klc1	0.57	27.0442	20.0815	0.0033
ENSMUSG00000039542	Ncam1	0.57	16.6968	12.3722	0.0035
ENSMUSG00000019877	Serinc1	0.57	57.0717	42.3505	0.0035
ENSMUSG00000024357	Sil1	0.57	15.7233	11.6558	0.046
ENSMUSG00000032802	Srxn1	0.569	15.3047	11.3418	0.028
ENSMUSG00000030259	Rassf8	0.568	8.63167	6.4295	0.018
ENSMUSG00000002980	Bcam	0.567	10.438	7.73833	0.04
ENSMUSG00000062373	Tmem65	0.567	42.6717	31.7355	0.0051
ENSMUSG00000032320	Rcn2	0.566	14.2705	10.6417	0.012
ENSMUSG00000024012	Mtch1	0.564	77.439	57.7497	0.0029
ENSMUSG00000024594	Prrc1	0.564	24.3497	18.1462	0.006
ENSMUSG00000024327	Slc39a7	0.564	14.1253	10.5297	0.03
ENSMUSG00000021877	Arf4	0.563	70.5578	52.6477	0.0045
ENSMUSG00000021819	Zswim8	0.563	30.9785	23.1183	0.0031
ENSMUSG00000002319	Ipo4	0.562	11.5033	8.60833	0.014
ENSMUSG00000010453	Kansl3	0.562	18.7683	13.9995	0.004
ENSMUSG00000037499	Nenf	0.562	45.0312	33.6112	0.04
ENSMUSG00000041935	AW549877	0.561	22.8838	17.091	0.0056
ENSMUSG00000038172	Ttc39b	0.559	5.26283	3.92767	0.015
ENSMUSG00000045658	Pid1	0.558	6.09883	4.56233	0.021
ENSMUSG00000030530	Furin	0.557	20.318	15.219	0.0035
ENSMUSG00000040669	Phc1	0.557	8.25767	6.1945	0.023
ENSMUSG00000045414	1190002N15Rik	0.556	20.9843	15.7528	0.012
ENSMUSG00000039349	C130074G19Rik	0.556	9.93333	7.4195	0.046
ENSMUSG00000024597	Slc12a2	0.555	10.2533	7.71333	0.0088
ENSMUSG00000032898	Fbxo21	0.554	6.301	4.727	0.044
ENSMUSG00000008301	Phax	0.554	15.3747	11.5442	0.038
ENSMUSG00000020088	Sar1a	0.554	81.232	61.0007	0.0055
ENSMUSG00000001211	Agpat3	0.553	13.2033	9.92117	0.0059
ENSMUSG00000047446	Arl4a	0.553	7.4605	5.5885	0.012
ENSMUSG00000025203	Scd2	0.553	20.9268	15.7285	0.0066
ENSMUSG00000000823	Znf512b	0.553	11.4913	8.61667	0.0081
ENSMUSG00000024140	Epas1	0.552	51.0618	38.3288	0.0051
ENSMUSG00000024782	Ak3	0.551	39.5893	29.7528	0.0054
ENSMUSG00000031078	Cttn	0.551	33.427	25.1535	0.0051
ENSMUSG00000033149	Phldb2	0.551	8.79817	6.63533	0.013
ENSMUSG00000024270	Slc39a6	0.551	9.17483	6.90233	0.037
ENSMUSG00000042659	Arrdc4	0.55	18.8562	14.1925	0.045
ENSMUSG00000029672	Fam3c	0.548	24.3612	18.3505	0.011
ENSMUSG00000015312	Gadd45b	0.548	24.7978	18.6442	0.045
ENSMUSG00000021033	Gstz1	0.548	20.1243	15.1048	0.048
ENSMUSG00000027805	Pfn2	0.548	12.16	9.17483	0.039
ENSMUSG00000054364	Rhob	0.548	74.563	56.0168	0.0042
ENSMUSG00000047407	Tgif1	0.548	6.30483	4.75533	0.039
ENSMUSG00000031399	Fam3a	0.547	13.9033	10.4847	0.047
ENSMUSG00000056214	Pard6g	0.547	14.098	10.6388	0.038
ENSMUSG00000034993	Vat1	0.547	54.3077	40.8667	0.011
ENSMUSG00000011096	Akt1s1	0.546	19.4298	14.6718	0.018
ENSMUSG00000014303	Glis2	0.546	11.136	8.40133	0.033
ENSMUSG00000040128	Pnrc1	0.546	55.9018	42.1808	0.0057
ENSMUSG00000037706	Cd81	0.545	92.7533	69.9617	0.0053
ENSMUSG00000011877	Git1	0.544	22.3912	16.9187	0.0078
ENSMUSG00000030557	Mef2a	0.544	34.479	26.0595	0.0063
ENSMUSG00000013236	Ptprs	0.544	39.3098	29.7058	0.012
ENSMUSG00000032652	Crebl2	0.543	6.445	4.87767	0.037
ENSMUSG00000027931	Npr1	0.543	8.35367	6.30167	0.039
ENSMUSG00000041936	Agrn	0.542	13.2395	10.0152	0.0053
ENSMUSG00000003420	Fcgrt	0.542	139.608	105.604	0.0072
ENSMUSG00000015133	Lrrk1	0.542	7.33417	5.54617	0.013
ENSMUSG00000028917	Plekhm2	0.54	14.8343	11.2397	0.012
ENSMUSG00000028757	Ddost	0.539	100.522	76.274	0.0071
ENSMUSG00000032633	Flcn	0.539	18.3715	13.9165	0.011
ENSMUSG00000032042	Srpr	0.538	54.8302	41.631	0.0069
ENSMUSG00000030064	Frmd4b	0.537	5.218	3.9575	0.014
ENSMUSG00000060147	Serpinb6a	0.537	28.3237	21.4603	0.038
ENSMUSG00000046329	Slc25a23	0.537	7.43983	5.6445	0.035
ENSMUSG00000053644	Aldh7a1	0.536	7.53783	5.71567	0.04
ENSMUSG00000060904	Arl1	0.535	50.072	38.0722	0.0096
ENSMUSG00000034781	Gna11	0.535	19.7737	15.0318	0.013
ENSMUSG00000044857	Lemd2	0.535	33.7803	25.6862	0.01
ENSMUSG00000024304	Cdh2	0.533	9.45433	7.22183	0.015
ENSMUSG00000039382	Wdr45	0.533	19.9403	15.1538	0.023
ENSMUSG00000052013	Btla	0.531	19.225	14.601	0.015
ENSMUSG00000015149	Sirt2	0.53	29.513	22.5057	0.01
ENSMUSG00000034243	Golgb1	0.527	9.27033	7.09	0.0086
ENSMUSG00000022019	Tdrd3	0.527	7.02183	5.36217	0.043
ENSMUSG00000022136	Dnajc3	0.525	40.917	31.3385	0.0072
ENSMUSG00000001098	Kctd10	0.525	46.1107	35.2555	0.0072
ENSMUSG00000028412	Slc44a1	0.525	21.0077	16.0807	0.011
ENSMUSG00000030410	Dmwd	0.523	21.5635	16.5407	0.024
ENSMUSG00000010045	Tmem115	0.523	17.7523	13.607	0.043
ENSMUSG00000037815	Ctnna1	0.522	63.277	48.6315	0.043
ENSMUSG00000038178	Slc43a2	0.522	13.0207	9.98267	0.007
ENSMUSG00000026676	Ccdc3	0.521	40.5277	31.1102	0.019
ENSMUSG00000038065	Mturn	0.521	10.588	8.11033	0.028
ENSMUSG00000025584	Pde8a	0.521	13.695	10.5092	0.032
ENSMUSG00000026482	Rgl1	0.521	16.4013	12.6075	0.032
ENSMUSG00000006373	Pgrmc1	0.52	62.7922	48.2222	0.0088
ENSMUSG00000018474	Chd3	0.518	24.0185	18.4588	0.0082
ENSMUSG00000049521	Cdc42ep1	0.516	17.4478	13.447	0.044
ENSMUSG00000019978	Epb41l2	0.515	50.1803	38.6767	0.013
ENSMUSG00000021756	Il6st	0.515	35.3187	27.203	0.015
ENSMUSG00000006356	Crip2	0.514	24.3995	18.8148	0.038
ENSMUSG00000024201	Kdm4b	0.513	10.2248	7.89433	0.035
ENSMUSG00000056050	Mia3	0.513	31.948	24.643	0.011
ENSMUSG00000031605	Klhl2	0.512	12.8998	9.91717	0.046
ENSMUSG00000001288	Rarg	0.512	30.3132	23.4487	0.014
ENSMUSG00000023022	Lima1	0.508	17.9442	13.9148	0.015
ENSMUSG00000049421	Zfp260	0.505	13.5088	10.4835	0.027
ENSMUSG00000029071	Dvl1	0.503	24.2393	18.8398	0.014
ENSMUSG00000049470	Aff4	0.502	10.1158	7.87717	0.013
ENSMUSG00000024501	Dpysl3	0.502	24.2505	18.8998	0.019
ENSMUSG00000037643	Prkci	0.502	10.5365	8.18633	0.033
ENSMUSG00000053477	Tcf4	0.501	7.1415	5.55133	0.012
ENSMUSG00000030533	Unc45a	0.501	9.89133	7.69733	0.032
ENSMUSG00000030084	Plxna1	0.498	7.80767	6.09583	0.026
ENSMUSG00000002845	Tmem39a	0.498	13.7897	10.7677	0.043
ENSMUSG00000030352	Tspan9	0.498	11.3075	8.81583	0.033
ENSMUSG00000030101	Sumf1	0.497	17.172	13.4108	0.041
ENSMUSG00000025579	Gaa	0.496	34.5052	26.9143	0.016
ENSMUSG00000068290	Ddrgk1	0.495	32.4503	25.3687	0.03
ENSMUSG00000026921	Egfl7	0.494	16.4988	12.928	0.044
ENSMUSG00000031808	Slc27a1	0.494	32.4513	25.383	0.03
ENSMUSG00000019820	Utrn	0.49	8.15833	6.39567	0.023
ENSMUSG00000024487	Yipf5	0.489	25.8793	20.3102	0.042
ENSMUSG00000041977	Arhgef11	0.488	8.4365	6.62733	0.039
ENSMUSG00000007603	Dus3l	0.488	27.4685	21.5813	0.034
ENSMUSG00000031875	Cmtm3	0.487	41.7025	32.729	0.042
ENSMUSG00000029684	Wasl	0.487	10.9605	8.61183	0.04
ENSMUSG00000034908	Sidt2	0.485	53.1655	41.7893	0.016
ENSMUSG00000071074	Yipf3	0.485	34.622	27.227	0.022
ENSMUSG00000020883	Fbxl20	0.484	8.50783	6.6985	0.022
ENSMUSG00000024425	Ndfip1	0.484	170.565	134.555	0.038
ENSMUSG00000092341	Malat1	0.482	106.402	83.6697	0.037
ENSMUSG00000009291	Pttg1ip	0.482	61.599	48.5318	0.017
ENSMUSG00000033423	Eri3	0.481	20.0905	15.8633	0.046
ENSMUSG00000022261	Sdc2	0.481	36.1768	28.5253	0.031
ENSMUSG00000020472	Zkscan17	0.481	14.5512	11.474	0.04
ENSMUSG00000041390	Mdfic	0.48	9.15083	7.23467	0.036
ENSMUSG00000002064	Sdf2	0.48	39.3205	31.0387	0.042
ENSMUSG00000001472	Tcf25	0.48	80.9942	63.9795	0.019
ENSMUSG00000045411	2410002F23Rik	0.479	16.4648	12.9933	0.031
ENSMUSG00000023460	Rab12	0.479	22.8525	18.0578	0.049
ENSMUSG00000022623	Shank3	0.479	6.207	4.896	0.049
ENSMUSG00000021990	Spata13	0.479	12.6933	9.99233	0.02
ENSMUSG00000034543	Morc2a	0.477	12.7778	10.118	0.032
ENSMUSG00000041417	Pik3r1	0.477	24.4972	19.3218	0.022
ENSMUSG00000022265	Ank	0.476	69.8643	55.378	0.027
ENSMUSG00000003746	Man1a	0.476	16.167	12.794	0.021
ENSMUSG00000037111	Setd7	0.472	14.3115	11.3682	0.024
ENSMUSG00000030082	Sec61a1	0.471	34.1135	27.0967	0.023
ENSMUSG00000040997	Abhd4	0.469	26.8865	21.3563	0.035
ENSMUSG00000021186	Fbln5	0.469	17.3835	13.8438	0.028
ENSMUSG00000020986	Sec23a	0.469	16.4113	13.0908	0.048
ENSMUSG00000020076	Ddx50	0.468	42.8355	34.057	0.028
ENSMUSG00000029060	Mib2	0.468	14.1088	11.2325	0.047
ENSMUSG00000038828	Tmem214	0.468	11.538	9.19233	0.035
ENSMUSG00000022799	Arhgap31	0.467	8.82433	7.03533	0.035
ENSMUSG00000019843	Fyn	0.466	21.2827	16.9773	0.039
ENSMUSG00000003316	Glg1	0.466	35.2988	28.137	0.026
ENSMUSG00000042628	Zfyve1	0.466	16.1598	12.8853	0.049
ENSMUSG00000032046	Abhd12	0.464	36.1188	28.857	0.039
ENSMUSG00000010663	Fads1	0.464	25.0448	20.0022	0.033
ENSMUSG00000054619	Mettl7a1	0.464	36.6138	29.1577	0.035
ENSMUSG00000022680	Pdxdc1	0.464	13.2687	10.5955	0.032
ENSMUSG00000034135	Sik3	0.464	17.5885	14.0502	0.028
ENSMUSG00000027575	Arfgap1	0.462	18.1607	14.5285	0.038
ENSMUSG00000029076	Sdf4	0.462	43.0958	34.4293	0.027
ENSMUSG00000031835	Mbtps1	0.459	40.1913	32.2013	0.031
ENSMUSG00000028673	Fuca1	0.457	32.403	25.9845	0.037
ENSMUSG00000028854	Slc9a1	0.457	25.2033	20.1842	0.028
ENSMUSG00000042363	Lgalsl	0.456	26.7377	21.4542	0.029
ENSMUSG00000020422	Tns3	0.456	26.5163	21.2707	0.034
ENSMUSG00000022761	Lztr1	0.455	14.4272	11.5897	0.048
ENSMUSG00000055932	Fto	0.453	8.7285	7.0275	0.044
ENSMUSG00000039536	Stau1	0.453	19.0903	15.36	0.034
ENSMUSG00000064210	Ano6	0.452	35.4258	28.4867	0.028
ENSMUSG00000032479	Map4	0.449	19.774	15.9815	0.044
ENSMUSG00000037822	Smim14	0.449	10.7933	8.698	0.033
ENSMUSG00000037351	Actr1b	0.448	25.1322	20.2927	0.04
ENSMUSG00000035199	Arl6ip5	0.448	88.0113	71.0387	0.038
ENSMUSG00000024299	Adamts10	0.443	31.9103	25.8372	0.037
ENSMUSG00000061689	Dlgap4	0.441	15.1035	12.2517	0.04
ENSMUSG00000047187	Rab2a	0.439	84.4893	68.6437	0.041
ENSMUSG00000025085	Ablim1	0.438	10.0468	8.171	0.049
ENSMUSG00000026509	Capn2	0.438	25.7317	20.9028	0.044
ENSMUSG00000013858	Tmem259	0.438	32.3433	26.2925	0.036
ENSMUSG00000003847	Nfat5	0.435	8.76667	7.13817	0.044
ENSMUSG00000021171	Esyt2	0.431	30.0243	24.5302	0.048
ENSMUSG00000056515	Rab31	0.431	40.4698	33.0462	0.048
ENSMUSG00000029068	Ccnl2	0.429	71.8812	58.712	0.047
ENSMUSG00000060261	Gtf2i	0.427	24.131	19.782	0.048

## Sheet: Table S4
Table S4. Genes downregulated in oim mice
ID	Gene	log FC	RPKM oim	RPKM WT	P
ENSMUSG00000096422	Igkv12-44	-2.832	6.7425	53.4073	0.0064
ENSMUSG00000102051	I830127L07Rik	-2.757	12.5708	92.6862	2.1e-21
ENSMUSG00000076538	Igkv13-84	-2.701	0.840667	6.04417	0.00014
ENSMUSG00000095007	Igkv12-41	-2.63	2.61517	18.2365	0.014
ENSMUSG00000096833	Igkv4-55	-2.567	1.871	12.5357	0.021
ENSMUSG00000071562	Stfa1	-2.483	1.09317	6.68717	1.5e-05
ENSMUSG00000091694	Apol11b	-2.407	2.9915	17.3773	0.021
ENSMUSG00000076577	Igkv8-30	-2.352	3.5415	19.9535	0.0022
ENSMUSG00000104452	Ighv8-8	-2.34	1.98033	10.9805	0.0082
ENSMUSG00000090665	Gad1-ps	-2.305	1.04983	5.70733	1.7e-12
ENSMUSG00000086564	Cd101	-2.186	1.63917	8.139	1.4e-10
ENSMUSG00000076680	Ighv6-6	-2.116	3.06733	14.7243	0.00051
ENSMUSG00000094930	Igkv6-25	-2.102	1.85167	8.6625	0.0026
ENSMUSG00000076596	Igkv3-10	-2.089	1.56417	7.321	0.00074
ENSMUSG00000035186	Ubd	-2.073	1.232	5.65883	0.0003
ENSMUSG00000000204	Slfn4	-2.068	13.6805	62.338	9.7e-19
ENSMUSG00000079597	Gm5483	-2.062	5.741	26.1398	1.3e-07
ENSMUSG00000085872	Gm11505	-2.027	3.975	17.7905	1.5e-05
ENSMUSG00000093894	Ighv1-53	-1.99	1.63933	7.21883	0.00047
ENSMUSG00000039146	Ifi44l	-1.975	1.70717	7.393	1.1e-05
ENSMUSG00000086146	Gm15729	-1.968	1.77983	7.61183	0.00074
ENSMUSG00000095571	Ighv5-17	-1.955	2.47817	10.7102	0.03
ENSMUSG00000026835	Fcnb	-1.953	31.0357	130.621	4.5e-23
ENSMUSG00000094940	Ighv1-84	-1.926	1.55667	6.53533	0.022
ENSMUSG00000076535	Igkv1-88	-1.909	1.97083	8.1925	0.00023
ENSMUSG00000059824	Dbp	-1.899	6.43833	26.4293	0.00064
ENSMUSG00000044103	Il1f9	-1.897	3.21283	13.0238	6.1e-11
ENSMUSG00000032661	Oas3	-1.877	2.05317	8.21667	6.5e-19
ENSMUSG00000028859	Csf3r	-1.874	26.9667	107.776	3.3e-15
ENSMUSG00000022584	Ly6c2	-1.861	16.3612	64.7353	9.4e-21
ENSMUSG00000076934	Iglv1	-1.846	16.0017	63.3458	0.0002
ENSMUSG00000035692	Isg15	-1.846	12.855	50.502	3e-13
ENSMUSG00000079293	Clec7a	-1.834	5.89383	23.0473	4.3e-19
ENSMUSG00000067149	Jchain	-1.833	11.5685	45.5803	3.6e-07
ENSMUSG00000076583	Igkv8-24	-1.81	4.28317	16.6347	0.00022
ENSMUSG00000076655	Ighv4-1	-1.803	1.76033	6.82333	0.049
ENSMUSG00000092920	Mirt2	-1.79	5.263	19.8437	0.00038
ENSMUSG00000033508	Asprv1	-1.784	6.91683	25.8608	0.0014
ENSMUSG00000043939	A530064D06Rik	-1.78	1.97383	7.3965	1.9e-07
ENSMUSG00000027398	Il1b	-1.777	2.14217	8.11717	2.8e-08
ENSMUSG00000105906	Iglc1	-1.764	11.6115	43.3817	1.6e-05
ENSMUSG00000034634	Ly6d	-1.751	8.18883	30.2517	1.4e-10
ENSMUSG00000096459	Ighv9-3	-1.734	2.66417	9.58333	0.027
ENSMUSG00000054169	Ceacam10	-1.733	2.13733	7.70733	5e-06
ENSMUSG00000078763	Slfn1	-1.728	12.8643	46.3823	3.5e-09
ENSMUSG00000026180	Cxcr2	-1.725	18.9057	67.88	8.4e-08
ENSMUSG00000073412	Lst1	-1.722	17.9933	64.4692	2.6e-11
ENSMUSG00000094117	Igkv3-12	-1.708	2.3315	8.258	0.0035
ENSMUSG00000024774	Ankrd22	-1.701	2.18433	7.73017	3e-07
ENSMUSG00000022157	Mcpt8	-1.7	9.91917	35.0508	0.00095
ENSMUSG00000104996	mmu-mir-6924	-1.7	1.9995	7.29733	0.026
ENSMUSG00000094088	Ighv1-64	-1.696	1.80067	6.441	0.04
ENSMUSG00000030162	Olr1	-1.649	1.69233	5.78167	9.7e-09
ENSMUSG00000032094	Cd3d	-1.625	3.38817	11.4455	0.0035
ENSMUSG00000029414	Kntc1	-1.621	1.498	5.00317	1e-12
ENSMUSG00000078780	Gm5150	-1.612	2.10017	7.03883	0.0002
ENSMUSG00000021125	Arg2	-1.607	1.72417	5.735	0.00029
ENSMUSG00000067608	Pcna-ps2	-1.607	7.78167	25.8887	9.9e-10
ENSMUSG00000053835	H2-T24	-1.6	12.058	39.4628	3.6e-06
ENSMUSG00000004612	Nkg7	-1.6	12.9307	42.6095	2e-12
ENSMUSG00000035165	Kcne3	-1.593	1.68483	5.49267	0.00013
ENSMUSG00000061311	Rag1	-1.591	3.27583	10.8245	2.5e-09
ENSMUSG00000020125	Elane	-1.586	169.115	551.169	3.9e-10
ENSMUSG00000056399	Prss34	-1.583	16.1213	52.464	0.0092
ENSMUSG00000051682	Treml4	-1.58	2.41183	7.88583	8.4e-07
ENSMUSG00000009350	Mpo	-1.574	173.028	560.607	1.2e-11
ENSMUSG00000078521	Aunip	-1.571	1.8405	5.99683	0.00044
ENSMUSG00000076940	Iglv2	-1.568	3.509	11.35	0.0032
ENSMUSG00000063193	Cd300lb	-1.549	6.57067	21.0103	6.1e-12
ENSMUSG00000096719	Mrgpra2b	-1.547	2.606	8.2915	7.5e-05
ENSMUSG00000063234	Gpr84	-1.542	1.619	5.15	0.00048
ENSMUSG00000046245	Pilra	-1.541	5.0935	16.191	5.1e-13
ENSMUSG00000026532	Spta1	-1.541	6.34367	19.9502	6.5e-08
ENSMUSG00000026980	Ly75	-1.538	1.96917	6.22733	1.6e-10
ENSMUSG00000035085	1700020L24Rik	-1.526	6.203	19.4468	1.1e-07
ENSMUSG00000032204	Aqp9	-1.526	1.7855	5.5895	6.5e-06
ENSMUSG00000041754	Trem3	-1.526	17.3308	54.247	6.9e-11
ENSMUSG00000090192	Gm16556	-1.525	2.6695	8.38433	0.0056
ENSMUSG00000066682	Pilrb2	-1.523	5.25467	16.483	2.5e-10
ENSMUSG00000025330	Padi4	-1.521	9.62067	29.967	1.2e-08
ENSMUSG00000050966	Lin28a	-1.52	2.42267	7.56067	7.4e-10
ENSMUSG00000015854	Cd5l	-1.513	8.72183	27.1308	1.1e-07
ENSMUSG00000040204	2810417H13Rik	-1.509	5.89017	18.2403	5.9e-10
ENSMUSG00000007035	Msh5	-1.508	2.36633	7.24233	0.00045
ENSMUSG00000056071	S100a9	-1.505	3055.03	9405.39	6.2e-05
ENSMUSG00000087187	Gm13431	-1.504	2.02483	6.2735	0.0037
ENSMUSG00000056054	S100a8	-1.502	1976.08	6076.24	1.1e-05
ENSMUSG00000099775	Gm5960	-1.499	1.83083	5.6715	0.014
ENSMUSG00000049625	Tifab	-1.491	10.1887	31.3647	4.7e-14
ENSMUSG00000094796	BC147527	-1.489	1.79367	5.53517	0.01
ENSMUSG00000017499	Cdc6	-1.484	4.099	12.4735	4.8e-08
ENSMUSG00000076514	Igkv17-121	-1.484	3.72367	11.3647	0.0053
ENSMUSG00000032496	Ltf	-1.482	268.977	815.846	8.7e-08
ENSMUSG00000096982	Redrum	-1.482	1.96467	5.93667	0.00027
ENSMUSG00000043740	B430306N03Rik	-1.48	3.765	11.4327	5.9e-10
ENSMUSG00000020323	Prss57	-1.48	3.21833	9.75567	4.1e-09
ENSMUSG00000066684	Pilrb1	-1.476	3.9065	11.8695	4.6e-08
ENSMUSG00000025877	Hk3	-1.473	19.4405	58.591	5.3e-11
ENSMUSG00000035455	Fignl1	-1.469	3.894	11.7578	5.9e-13
ENSMUSG00000083457	Cyp4b1-ps2	-1.467	3.1045	9.35917	0.013
ENSMUSG00000057729	Prtn3	-1.464	61.835	185.27	1.5e-07
ENSMUSG00000096638	Ighv2-9	-1.463	4.53017	13.71	0.045
ENSMUSG00000020914	Top2a	-1.461	16.6228	49.8243	1.3e-11
ENSMUSG00000022033	Pbk	-1.46	7.49717	22.5033	7.6e-11
ENSMUSG00000051220	Ercc6l	-1.459	1.8415	5.52417	3.1e-09
ENSMUSG00000040314	Ctsg	-1.458	59.3635	177.322	9.2e-08
ENSMUSG00000106478	Gm36551	-1.458	3.08483	9.297	0.015
ENSMUSG00000059657	Stfa2l1	-1.442	11.7882	34.9932	0.0001
ENSMUSG00000002068	Ccne1	-1.44	5.65017	16.6995	3.4e-07
ENSMUSG00000069873	4930438A08Rik	-1.437	6.4415	19.0022	2.3e-10
ENSMUSG00000027556	Car1	-1.434	52.4657	154.592	9.3e-05
ENSMUSG00000052435	Cebpe	-1.428	21.1603	61.9778	2.6e-09
ENSMUSG00000094420	Igkv10-96	-1.424	8.978	26.5757	0.0088
ENSMUSG00000001228	Uhrf1	-1.42	12.857	37.4993	1.3e-10
ENSMUSG00000051314	Ffar2	-1.418	2.8405	8.2635	1.7e-07
ENSMUSG00000036768	Kif15	-1.418	5.11067	14.861	1.5e-12
ENSMUSG00000076609	Igkc	-1.41	217.028	637.11	3.3e-07
ENSMUSG00000028825	Rhd	-1.401	23.8818	68.5887	0.0024
ENSMUSG00000029915	Clec5a	-1.4	5.91167	17.0175	3.1e-08
ENSMUSG00000030427	Lilra6	-1.4	3.31467	9.58333	2.1e-08
ENSMUSG00000027326	Casc5	-1.393	2.20533	6.3055	1.6e-09
ENSMUSG00000027379	Bub1	-1.392	4.28567	12.2625	2.2e-11
ENSMUSG00000064246	Chil1	-1.391	11.5588	33.017	3e-09
ENSMUSG00000005410	Mcm5	-1.391	18.6112	53.2282	3e-15
ENSMUSG00000022034	Esco2	-1.39	3.89017	11.0787	6.4e-10
ENSMUSG00000031170	Slc38a5	-1.389	5.2435	14.9337	0.0011
ENSMUSG00000068129	Cst7	-1.388	7.45767	21.2547	6.9e-07
ENSMUSG00000030413	Pglyrp1	-1.388	48.7472	138.808	9.2e-08
ENSMUSG00000009292	Trpm2	-1.387	2.36667	6.7405	2.6e-07
ENSMUSG00000107355	AI839979	-1.386	3.78333	10.8252	9.7e-06
ENSMUSG00000014543	Klra17	-1.381	2.77967	7.89317	0.0037
ENSMUSG00000038357	Camp	-1.379	537.317	1519.77	3.4e-06
ENSMUSG00000095630	Igkv6-23	-1.378	3.64133	10.424	0.0099
ENSMUSG00000041237	Pklr	-1.375	2.4575	6.95117	0.0008
ENSMUSG00000052212	Cd177	-1.37	67.6848	190.084	1.6e-07
ENSMUSG00000022385	Gtse1	-1.369	4.37583	12.3602	7.2e-09
ENSMUSG00000022582	Ly6g	-1.368	48.7703	136.511	3.8e-06
ENSMUSG00000024989	Cep55	-1.366	3.28783	9.27767	9e-08
ENSMUSG00000055612	Cdca7	-1.365	7.35767	20.7137	2.8e-12
ENSMUSG00000000028	Cdc45	-1.363	6.56183	18.4255	6.8e-10
ENSMUSG00000008843	Cldn13	-1.361	20.9102	58.2472	0.0022
ENSMUSG00000069516	Lyz2	-1.359	753.398	2109.41	5.2e-07
ENSMUSG00000020638	Cmpk2	-1.358	5.29883	14.7908	2.3e-10
ENSMUSG00000025001	Hells	-1.358	2.26233	6.33967	2.3e-10
ENSMUSG00000034641	Cd300ld	-1.357	2.24783	6.3285	0.016
ENSMUSG00000024681	Ms4a3	-1.355	17.4912	48.6093	7.1e-07
ENSMUSG00000032484	Ngp	-1.354	1240.56	3442.19	0.00012
ENSMUSG00000036067	Slc2a6	-1.353	1.952	5.4435	8.1e-06
ENSMUSG00000026893	Gca	-1.352	6.141	17.0827	1.1e-10
ENSMUSG00000056888	Glipr1	-1.352	13.3687	37.3208	3.7e-10
ENSMUSG00000002870	Mcm2	-1.349	8.1525	22.6333	5.8e-10
ENSMUSG00000024353	Mzb1	-1.349	6.94033	19.4605	6.7e-06
ENSMUSG00000029322	Plac8	-1.349	47.7775	132.447	1e-08
ENSMUSG00000038421	Fcrla	-1.347	13.5923	37.7587	1.1e-10
ENSMUSG00000051748	Wfdc21	-1.347	92.1902	254.75	2.1e-07
ENSMUSG00000022322	Shcbp1	-1.346	4.65217	12.8873	9.3e-08
ENSMUSG00000021697	Depdc1b	-1.343	3.769	10.3972	1.2e-08
ENSMUSG00000030187	Klra2	-1.343	4.19833	11.6088	8.6e-05
ENSMUSG00000026196	Bard1	-1.342	1.92283	5.32083	2.8e-08
ENSMUSG00000045551	Fpr1	-1.342	12.6762	35.0512	4.2e-05
ENSMUSG00000020649	Rrm2	-1.342	33.4592	92.2605	1.8e-08
ENSMUSG00000042489	Clspn	-1.341	3.422	9.4315	4.6e-09
ENSMUSG00000078122	F630028O10Rik	-1.341	26.8257	74.011	8.5e-07
ENSMUSG00000031506	Ptpn7	-1.34	5.18583	14.3145	3.2e-13
ENSMUSG00000027641	Rbl1	-1.34	4.29183	11.8595	2.8e-12
ENSMUSG00000082101	Slfn14	-1.339	6.08633	16.7437	0.002
ENSMUSG00000026669	Mcm10	-1.338	1.878	5.179	1.6e-09
ENSMUSG00000022026	Olfm4	-1.338	12.639	34.4543	1e-05
ENSMUSG00000054191	Klf1	-1.337	17.8882	48.9942	0.00034
ENSMUSG00000029866	Kel	-1.336	17.5327	48.0185	0.0022
ENSMUSG00000028716	Pdzk1ip1	-1.333	6.4885	17.7145	0.0002
ENSMUSG00000033688	1300017J02Rik	-1.332	1.98933	5.427	0.0029
ENSMUSG00000046295	Ankle1	-1.33	5.33983	14.6385	5.6e-06
ENSMUSG00000084956	Gm16194	-1.33	8.98833	24.6068	2e-05
ENSMUSG00000024300	Myo1f	-1.329	20.5733	56.34	1.8e-10
ENSMUSG00000022651	Retnlg	-1.329	398.018	1086.5	0.00033
ENSMUSG00000045273	Cenph	-1.326	3.95	10.7568	7e-06
ENSMUSG00000064147	Rab44	-1.325	15.5797	42.45	0.00029
ENSMUSG00000038379	Ttk	-1.325	2.37167	6.4945	3.2e-08
ENSMUSG00000059305	Vpreb1	-1.325	3.93067	10.877	0.00036
ENSMUSG00000000682	Cd52	-1.324	45.8038	124.664	8.2e-06
ENSMUSG00000028212	Ccne2	-1.323	4.64017	12.6637	6e-08
ENSMUSG00000070713	Gm10282	-1.321	2.473	6.6835	0.016
ENSMUSG00000050107	Gsg2	-1.321	2.60417	7.0975	4.4e-06
ENSMUSG00000019982	Myb	-1.321	18.3285	49.9902	1.2e-15
ENSMUSG00000003206	Ebi3	-1.32	7.5005	20.3833	7.1e-07
ENSMUSG00000030830	Itgal	-1.32	8.96367	24.4398	2.5e-15
ENSMUSG00000024791	Cdca5	-1.318	5.08633	13.8042	7.7e-08
ENSMUSG00000100147	1700047M11Rik	-1.316	5.01283	13.586	1.1e-07
ENSMUSG00000020330	Hmmr	-1.316	4.87433	13.2155	3.2e-08
ENSMUSG00000054702	Ap1s3	-1.314	1.95533	5.32083	5.1e-05
ENSMUSG00000076617	Ighm	-1.312	226.819	620.225	1.1e-05
ENSMUSG00000015880	Ncapg	-1.312	3.72583	10.0683	4e-09
ENSMUSG00000024301	Kifc5b	-1.311	4.104	11.0732	1.1e-07
ENSMUSG00000032028	Nxpe2	-1.309	8.12933	21.8847	0.0041
ENSMUSG00000031004	Mki67	-1.308	27.1658	73.0638	2.4e-06
ENSMUSG00000022439	Parvg	-1.307	14.3843	38.7485	9.6e-11
ENSMUSG00000028587	Orc1	-1.306	2.00933	5.40533	0.00017
ENSMUSG00000021175	Cdca7l	-1.305	3.91217	10.5737	1.6e-08
ENSMUSG00000048922	Cdca2	-1.304	2.43867	6.56433	1e-08
ENSMUSG00000067235	H2-Q10	-1.304	4.25167	11.4762	3.8e-10
ENSMUSG00000027715	Ccna2	-1.303	20.523	55.1102	1.8e-07
ENSMUSG00000023216	Epb42	-1.302	8.90317	23.7978	0.004
ENSMUSG00000067017	Gm3608	-1.302	3.64717	9.95383	0.014
ENSMUSG00000046179	E2f8	-1.3	8.64017	23.1558	6.1e-09
ENSMUSG00000051235	Gen1	-1.3	1.99583	5.34967	2.1e-05
ENSMUSG00000087352	Gm12999	-1.297	3.28417	8.83083	0.021
ENSMUSG00000028332	Hemgn	-1.297	30.0595	80.1022	0.00074
ENSMUSG00000075184	F930017D23Rik	-1.296	2.09383	5.569	0.0016
ENSMUSG00000046006	Gapt	-1.296	7.42267	19.8438	9.7e-09
ENSMUSG00000028717	Tal1	-1.295	11.298	30.2133	6.8e-06
ENSMUSG00000042265	Trem1	-1.295	3.64133	9.7305	0.00019
ENSMUSG00000019942	Cdk1	-1.294	8.51567	22.7333	6.9e-09
ENSMUSG00000023903	Mmp25	-1.293	7.94183	21.1963	1.2e-06
ENSMUSG00000026683	Nuf2	-1.292	3.49117	9.30867	3.5e-10
ENSMUSG00000097295	Hmgb1-ps8	-1.291	3.53867	9.475	0.011
ENSMUSG00000050157	Gm867	-1.29	7.12683	18.8482	0.0017
ENSMUSG00000062007	Hsh2d	-1.289	2.5055	6.67383	0.0035
ENSMUSG00000045328	Cenpe	-1.288	3.05667	8.12483	1.2e-08
ENSMUSG00000048327	Ckap2l	-1.288	8.55367	22.7287	1e-08
ENSMUSG00000095771	Igkv14-111	-1.288	5.0495	13.794	0.019
ENSMUSG00000074476	Spc24	-1.287	8.17083	21.7825	1.5e-07
ENSMUSG00000058794	Nfe2	-1.286	20.8173	55.2498	2.5e-08
ENSMUSG00000023940	Sgol1	-1.286	3.58867	9.53467	7.4e-08
ENSMUSG00000032254	Kif23	-1.285	9.154	24.3118	7.2e-10
ENSMUSG00000038943	Prc1	-1.285	5.52567	14.6608	3.9e-08
ENSMUSG00000035004	Igsf6	-1.283	28.5913	75.82	1.7e-08
ENSMUSG00000027323	Rad51	-1.282	1.88683	5.00733	4.4e-08
ENSMUSG00000027203	Dut	-1.28	12.4555	33.1303	8.4e-08
ENSMUSG00000041859	Mcm3	-1.28	14.922	39.5645	8.1e-14
ENSMUSG00000020493	Prr11	-1.28	4.72383	12.5223	1.5e-09
ENSMUSG00000030346	Rad51ap1	-1.28	2.38467	6.30317	1.5e-07
ENSMUSG00000028312	Smc2	-1.28	10.0418	26.5762	2.5e-10
ENSMUSG00000060131	Atp8b4	-1.279	5.84117	15.3952	3.6e-06
ENSMUSG00000042029	Ncapg2	-1.277	5.0115	13.1987	7.3e-09
ENSMUSG00000020641	Rsad2	-1.277	19.1972	50.5787	0.0013
ENSMUSG00000013974	Mcemp1	-1.276	29.6973	78.3683	1.7e-05
ENSMUSG00000030091	Nup210	-1.274	7.30183	19.2752	3.2e-14
ENSMUSG00000027306	Nusap1	-1.274	11.8123	31.0568	3e-06
ENSMUSG00000017002	Slpi	-1.274	32.5987	86.1303	1.8e-07
ENSMUSG00000047139	Cd24a	-1.272	202.62	532.389	6e-06
ENSMUSG00000060470	Adgrg3	-1.271	13.3438	34.9798	9.9e-09
ENSMUSG00000072082	Ccnf	-1.271	9.2965	24.4347	1.3e-09
ENSMUSG00000036875	Dna2	-1.27	3.33667	8.80633	6.9e-10
ENSMUSG00000035683	Melk	-1.269	2.53833	6.67733	9.7e-06
ENSMUSG00000058099	Nfam1	-1.265	18.9423	49.8167	5.2e-07
ENSMUSG00000024590	Lmnb1	-1.264	25.7353	67.465	6.4e-11
ENSMUSG00000025498	Irf7	-1.261	5.61617	14.7308	5.6e-09
ENSMUSG00000009585	Apobec3	-1.26	4.71317	12.3477	9.5e-06
ENSMUSG00000017716	Birc5	-1.259	9.70433	25.268	1.6e-06
ENSMUSG00000026039	Sgol2a	-1.259	1.973	5.14717	3.8e-08
ENSMUSG00000036223	Ska1	-1.256	2.21083	5.74433	0.00014
ENSMUSG00000030589	Rasgrp4	-1.255	6.77	17.6325	8.8e-08
ENSMUSG00000012443	Kif11	-1.254	13.3388	34.5547	9.9e-07
ENSMUSG00000075370	Igll1	-1.252	4.15933	10.9263	0.00021
ENSMUSG00000063286	Gm8995	-1.251	3.99267	10.4068	3.5e-11
ENSMUSG00000027496	Aurka	-1.25	7.7445	20.0545	8.3e-08
ENSMUSG00000001014	Icam4	-1.248	5.49033	14.1252	0.0074
ENSMUSG00000022360	Atad2	-1.246	7.27417	18.8533	1.4e-12
ENSMUSG00000022021	Diap3	-1.245	3.64833	9.41617	1e-05
ENSMUSG00000033762	Recql4	-1.245	1.93983	5.023	1.6e-05
ENSMUSG00000005470	Asf1b	-1.244	10.3467	26.6768	7.1e-09
ENSMUSG00000021391	Cenpp	-1.244	2.98583	7.707	0.0043
ENSMUSG00000062248	Cks2	-1.244	28.2882	72.9635	3.5e-09
ENSMUSG00000021714	Cenpk	-1.242	2.85233	7.35433	0.00037
ENSMUSG00000017861	Mybl2	-1.242	4.84233	12.4692	2e-08
ENSMUSG00000004359	Spic	-1.242	1.96733	5.08767	1.9e-05
ENSMUSG00000073400	Trim10	-1.241	24.9177	63.9953	0.023
ENSMUSG00000024056	Ndc80	-1.24	5.943	15.2898	1.3e-07
ENSMUSG00000097705	Gm26740	-1.237	2.20283	5.6935	0.0021
ENSMUSG00000037572	Wdhd1	-1.236	3.7725	9.68983	7e-06
ENSMUSG00000032400	Zwilch	-1.236	2.86883	7.377	2.4e-07
ENSMUSG00000030220	Arhgdib	-1.233	149	381.685	4.1e-10
ENSMUSG00000024691	Fam111a	-1.232	16.9075	43.354	1.3e-13
ENSMUSG00000028378	Ptgr1	-1.232	7.29	18.6927	1.1e-08
ENSMUSG00000040084	Bub1b	-1.231	8.80983	22.5835	9.3e-12
ENSMUSG00000040693	Slco4c1	-1.231	2.78483	7.10133	3.5e-06
ENSMUSG00000005233	Spc25	-1.231	3.96833	10.1398	2.5e-07
ENSMUSG00000000903	Vpreb3	-1.231	17.8837	45.9767	1.4e-07
ENSMUSG00000015342	Xk	-1.231	3.24417	8.29733	2.1e-08
ENSMUSG00000024795	Kif20b	-1.23	3.00917	7.7105	1.5e-08
ENSMUSG00000029561	Oasl2	-1.23	2.78333	7.15667	8.2e-09
ENSMUSG00000027562	Car2	-1.229	106.239	270.781	0.00074
ENSMUSG00000029366	Dck	-1.229	13.3017	33.951	3.2e-10
ENSMUSG00000027454	Gins1	-1.229	4.0155	10.294	0.00011
ENSMUSG00000021485	Mxd3	-1.228	3.89967	9.94317	6.2e-05
ENSMUSG00000041431	Ccnb1	-1.225	8.24733	20.9982	3.6e-08
ENSMUSG00000004552	Ctse	-1.225	36.3553	92.1	0.0019
ENSMUSG00000070369	Itgad	-1.225	3.86417	9.7815	2.1e-06
ENSMUSG00000040061	Plcb2	-1.225	6.35417	16.2198	6.7e-12
ENSMUSG00000006398	Cdc20	-1.224	17.5522	44.6977	1.1e-09
ENSMUSG00000039396	Neil3	-1.224	4.01817	10.2017	3.7e-07
ENSMUSG00000021069	Pygl	-1.224	31.9432	81.1997	9.5e-06
ENSMUSG00000015340	Cybb	-1.223	46.8198	119.165	2.8e-08
ENSMUSG00000028874	Fgr	-1.223	12.386	31.5718	3.3e-07
ENSMUSG00000006715	Gmnn	-1.223	10.2648	26.0987	6.1e-08
ENSMUSG00000051378	Kif18b	-1.223	6.29867	15.9762	6.6e-06
ENSMUSG00000025701	Alox5	-1.22	9.84817	24.997	8.2e-08
ENSMUSG00000080811	Gm14513	-1.219	24.85	62.327	0.032
ENSMUSG00000034311	Kif4	-1.217	4.27817	10.8293	4.2e-07
ENSMUSG00000062157	Ifnlr1	-1.216	2.728	6.90383	1.4e-06
ENSMUSG00000028678	Kif2c	-1.214	3.66167	9.26467	4.6e-08
ENSMUSG00000026622	Nek2	-1.214	4.27333	10.8037	1.2e-06
ENSMUSG00000006678	Pola1	-1.213	2.329	5.8955	3.1e-09
ENSMUSG00000051517	Arhgef39	-1.212	4.61017	11.6518	4.5e-07
ENSMUSG00000025747	Tyms	-1.212	2.51167	6.34783	5.9e-07
ENSMUSG00000028873	Cdca8	-1.211	6.18683	15.5925	6.2e-08
ENSMUSG00000003484	Cyp4f18	-1.211	15.297	38.5872	3.8e-07
ENSMUSG00000028175	Depdc1a	-1.21	2.862	7.19683	6.6e-06
ENSMUSG00000020143	Dock2	-1.21	5.9205	14.9397	2.9e-13
ENSMUSG00000034923	Ly6g6f	-1.21	3.7355	9.4875	0.0021
ENSMUSG00000033031	C330027C09Rik	-1.209	4.08933	10.3482	1.3e-09
ENSMUSG00000030786	Itgam	-1.209	13.1702	33.1785	2.5e-07
ENSMUSG00000078810	Gp6	-1.208	2.47283	6.2395	1.3e-07
ENSMUSG00000037628	Cdkn3	-1.207	8.80783	22.178	0.0001
ENSMUSG00000026355	Mcm6	-1.207	17.9593	45.2775	2.2e-13
ENSMUSG00000047735	Samd9l	-1.207	10.8527	27.4615	6.3e-13
ENSMUSG00000027068	Dhrs9	-1.205	2.334	5.86367	0.0024
ENSMUSG00000027699	Ect2	-1.205	4.00517	10.0667	4.8e-08
ENSMUSG00000022534	Mefv	-1.204	3.16233	7.947	4.3e-05
ENSMUSG00000030867	Plk1	-1.204	12.7173	31.9267	5e-10
ENSMUSG00000093861	Igkv1-110	-1.203	8.68083	21.9302	0.035
ENSMUSG00000031497	Tnfsf13b	-1.203	4.6365	11.6473	0.0021
ENSMUSG00000017550	Atad5	-1.202	2.16917	5.44433	3.9e-08
ENSMUSG00000026822	Lcn2	-1.202	189.993	475.081	3.6e-05
ENSMUSG00000072980	Oip5	-1.201	3.1445	7.86067	0.00048
ENSMUSG00000056145	AI504432	-1.2	2.79317	7.02833	6.5e-08
ENSMUSG00000059336	Slc14a1	-1.2	8.80033	22.0705	3.4e-07
ENSMUSG00000026655	Fam107b	-1.199	31.2562	78.35	4.4e-13
ENSMUSG00000094335	Igkv1-117	-1.199	9.96333	24.9982	0.033
ENSMUSG00000071226	Cecr2	-1.198	2.44767	6.15033	2.8e-06
ENSMUSG00000025014	Dntt	-1.198	5.8515	14.7592	6.6e-05
ENSMUSG00000034317	Trim59	-1.198	10.7942	26.9747	6.7e-05
ENSMUSG00000053063	Clec12a	-1.197	15.0897	37.7228	3.3e-10
ENSMUSG00000024399	Ltb	-1.197	11.8917	29.6625	0.00023
ENSMUSG00000027469	Tpx2	-1.197	10.2315	25.5975	2e-09
ENSMUSG00000026605	Cenpf	-1.196	2.135	5.323	1.7e-05
ENSMUSG00000034906	Ncaph	-1.196	6.75017	16.8492	1.3e-08
ENSMUSG00000036777	Anln	-1.195	6.00017	14.9883	3.8e-10
ENSMUSG00000036944	Tmem71	-1.195	4.83617	12.0892	1.4e-07
ENSMUSG00000097378	B230208H11Rik	-1.193	5.66483	14.142	0.00017
ENSMUSG00000019773	Fbxo5	-1.191	10.8547	27.0075	4.8e-07
ENSMUSG00000064225	Paqr9	-1.189	2.58533	6.423	1.5e-05
ENSMUSG00000020838	Slc6a4	-1.188	3.603	8.97933	6.2e-08
ENSMUSG00000031112	Stk26	-1.188	5.51017	13.7127	3.7e-10
ENSMUSG00000041064	Pif1	-1.187	3.11333	7.72	2.4e-06
ENSMUSG00000001517	Foxm1	-1.186	5.75467	14.3003	1.6e-10
ENSMUSG00000021322	Aoah	-1.185	3.54433	8.787	3.4e-06
ENSMUSG00000090164	BC035044	-1.185	6.2695	15.5885	4.5e-06
ENSMUSG00000051839	Gypa	-1.185	57.37	141.343	0.012
ENSMUSG00000078853	Igtp	-1.185	9.6325	23.9432	9.9e-05
ENSMUSG00000029275	Gfi1	-1.183	6.07717	15.0047	1e-06
ENSMUSG00000003779	Kif20a	-1.182	7.86983	19.4762	1.3e-08
ENSMUSG00000056529	Ptafr	-1.182	4.31333	10.7213	7.4e-08
ENSMUSG00000002055	Spag5	-1.182	6.34783	15.6818	3.1e-07
ENSMUSG00000003038	Hmgn2	-1.181	38.8842	96.7122	5.2e-12
ENSMUSG00000037544	Dlgap5	-1.18	4.03783	9.95167	8.1e-06
ENSMUSG00000019992	Mtfr2	-1.18	3.121	7.716	0.0001
ENSMUSG00000025236	Adpgk	-1.175	69.0173	169.613	9.1e-08
ENSMUSG00000030677	Kif22	-1.173	6.58317	16.1682	3.5e-07
ENSMUSG00000052776	Oas1a	-1.173	2.734	6.758	0.001
ENSMUSG00000019214	Chtf18	-1.171	2.40167	5.90133	3.4e-06
ENSMUSG00000028644	Ermap	-1.171	18.948	46.2935	0.0064
ENSMUSG00000074093	Svip	-1.171	5.84217	14.3588	4.7e-08
ENSMUSG00000024742	Fen1	-1.169	13.0833	32.0798	1.5e-08
ENSMUSG00000068101	Cenpm	-1.165	2.90383	7.095	0.0092
ENSMUSG00000031756	Cenpn	-1.164	4.97183	12.1697	2.1e-05
ENSMUSG00000099145	Mir8116	-1.164	18.9597	46.3728	0.046
ENSMUSG00000054717	Hmgb2	-1.163	75.3365	183.616	2.4e-08
ENSMUSG00000097636	Mirt1	-1.163	2.18467	5.31117	0.00052
ENSMUSG00000025574	Tk1	-1.163	6.23867	15.2015	1.4e-05
ENSMUSG00000020897	Aurkb	-1.162	10.3723	25.2963	3.6e-08
ENSMUSG00000025175	Fn3k	-1.162	2.29583	5.5815	0.0018
ENSMUSG00000046908	Ltb4r1	-1.162	23.0035	56.0407	5.1e-06
ENSMUSG00000030214	Plbd1	-1.162	32.044	78.1437	3.3e-06
ENSMUSG00000051735	Rinl	-1.159	8.6415	21.0348	5.8e-09
ENSMUSG00000023505	Cdca3	-1.158	9.3715	22.7158	4.9e-08
ENSMUSG00000056394	Lig1	-1.158	12.6505	30.8257	8.7e-11
ENSMUSG00000031303	Map3k15	-1.158	2.36367	5.77267	5.8e-06
ENSMUSG00000029372	Ppbp	-1.158	190.022	463.281	1.3e-06
ENSMUSG00000031389	Arhgap4	-1.156	8.28017	20.1585	4.9e-12
ENSMUSG00000002835	Chaf1a	-1.156	7.80433	18.9798	4.1e-09
ENSMUSG00000018362	Kpna2	-1.156	16.098	39.2438	5.3e-11
ENSMUSG00000025758	Plk4	-1.155	3.22067	7.82333	1.6e-08
ENSMUSG00000031162	Gata1	-1.154	9.84817	23.8593	0.00015
ENSMUSG00000031377	Bmx	-1.153	3.65033	8.84967	2.9e-05
ENSMUSG00000050410	Tcf19	-1.152	9.879	23.9723	9.6e-08
ENSMUSG00000000290	Itgb2	-1.151	59.6007	144.433	8.9e-09
ENSMUSG00000029716	Tfr2	-1.151	2.093	5.08417	2.4e-05
ENSMUSG00000033220	Rac2	-1.149	66.1822	160.212	8.8e-11
ENSMUSG00000023015	Racgap1	-1.149	6.498	15.7162	1.2e-08
ENSMUSG00000084796	Mir142hg	-1.147	70.9682	171.902	6.7e-08
ENSMUSG00000020573	Pik3cg	-1.147	6.12983	14.8305	1.1e-10
ENSMUSG00000021965	Ska3	-1.145	3.0365	7.31617	0.00026
ENSMUSG00000022099	Dmtn	-1.144	10.3087	24.7213	0.0096
ENSMUSG00000026395	Ptprc	-1.144	9.674	23.3772	1.3e-11
ENSMUSG00000030000	Add2	-1.143	3.69767	8.87	0.0052
ENSMUSG00000008193	Spib	-1.142	24.1832	58.3317	1.3e-07
ENSMUSG00000052085	Dock8	-1.141	10.1552	24.4897	5.4e-12
ENSMUSG00000027242	Wdr76	-1.141	2.53133	6.09567	3.3e-07
ENSMUSG00000032739	Pram1	-1.138	2.855	6.84933	0.00033
ENSMUSG00000029177	Cenpa	-1.137	7.16783	17.1855	8.1e-09
ENSMUSG00000052270	Fpr2	-1.137	29.6867	71.1082	0.0015
ENSMUSG00000018983	E2f2	-1.136	25.291	60.4098	4e-05
ENSMUSG00000026815	Gfi1b	-1.136	8.14833	19.5235	6.6e-06
ENSMUSG00000018654	Ikzf1	-1.133	21.9747	52.6093	1.3e-11
ENSMUSG00000025889	Snca	-1.131	22.1255	52.5555	0.0029
ENSMUSG00000021596	Mctp1	-1.13	2.14767	5.1155	2.8e-07
ENSMUSG00000039232	Stx11	-1.128	11.4173	27.2368	1e-07
ENSMUSG00000001739	Cldn15	-1.127	4.565	10.9062	2.7e-05
ENSMUSG00000070000	Fcho1	-1.126	9.53117	22.7158	8.7e-09
ENSMUSG00000022673	Mcm4	-1.125	15.9687	38.0995	3.1e-11
ENSMUSG00000070031	Sp140	-1.125	4.37383	10.3717	0.015
ENSMUSG00000048924	Ccdc125	-1.124	8.76533	20.8222	6.1e-08
ENSMUSG00000016526	Dyrk3	-1.123	2.66633	6.337	0.0013
ENSMUSG00000024660	Incenp	-1.123	20.1398	47.8235	2.4e-09
ENSMUSG00000054342	Kcnn4	-1.122	4.98183	11.8178	8.1e-05
ENSMUSG00000021998	Lcp1	-1.122	39.2023	93.2198	4.1e-09
ENSMUSG00000023993	Treml1	-1.122	14.5138	34.5075	3.3e-07
ENSMUSG00000033355	Rtp4	-1.121	4.2385	10.1087	0.00043
ENSMUSG00000047810	Ccdc88b	-1.12	10.3295	24.5065	5.3e-09
ENSMUSG00000032221	Mns1	-1.12	2.71617	6.41283	0.011
ENSMUSG00000032915	Adgre4	-1.119	2.96283	7.02183	1.2e-05
ENSMUSG00000041219	Arhgap11a	-1.117	8.03183	19.0323	3.4e-10
ENSMUSG00000074272	Ceacam1	-1.117	11.7118	27.7182	3.4e-08
ENSMUSG00000026480	Ncf2	-1.117	11.3357	26.8123	1.8e-06
ENSMUSG00000044734	Serpinb1a	-1.117	46.2958	109.067	1.4e-05
ENSMUSG00000051457	Spn	-1.116	15.3698	36.3487	2.6e-11
ENSMUSG00000027331	Knstrn	-1.114	4.75833	11.2307	3.2e-08
ENSMUSG00000044352	Sowaha	-1.114	3.0655	7.21383	0.028
ENSMUSG00000057191	AB124611	-1.113	25.1132	59.2348	1.3e-07
ENSMUSG00000027078	Ube2l6	-1.112	43.8498	103.072	0.00037
ENSMUSG00000026579	F5	-1.111	6.512	15.3635	7.8e-09
ENSMUSG00000006574	Slc4a1	-1.111	123.969	290.198	0.014
ENSMUSG00000004446	Bid	-1.11	4.65833	11.0057	4.9e-07
ENSMUSG00000032218	Ccnb2	-1.11	25.6258	60.1793	5.1e-06
ENSMUSG00000030707	Coro1a	-1.11	99.304	233.76	1.3e-08
ENSMUSG00000053101	Gpr141	-1.109	6.384	14.9995	0.00016
ENSMUSG00000029910	Mad2l1	-1.109	3.032	7.14283	2.3e-08
ENSMUSG00000029283	Cdc7	-1.108	3.63433	8.561	1.2e-06
ENSMUSG00000023908	Pkmyt1	-1.107	8.52117	20.0558	4.9e-07
ENSMUSG00000096727	Psmb9	-1.107	4.884	11.506	3.5e-07
ENSMUSG00000014030	Pax5	-1.106	5.06417	11.9385	1.5e-07
ENSMUSG00000028393	Alad	-1.105	50.0247	117.007	0.04
ENSMUSG00000032126	Hmbs	-1.105	67.9108	158.843	0.0046
ENSMUSG00000001588	Acap1	-1.104	11.8108	27.7205	9.9e-10
ENSMUSG00000026938	Fcna	-1.104	25.686	60.5277	1.4e-08
ENSMUSG00000024885	Aldh3b1	-1.102	14.6303	34.2262	1.7e-08
ENSMUSG00000056656	Apol8	-1.101	5.446	12.6867	0.044
ENSMUSG00000028064	Sema4a	-1.1	10.4707	24.4807	4.3e-07
ENSMUSG00000045629	Sh3tc2	-1.099	2.4535	5.72083	0.0071
ENSMUSG00000004099	Dnmt1	-1.097	16.8218	39.3502	2.2e-11
ENSMUSG00000034248	Slc25a37	-1.096	43.8005	101.939	0.00034
ENSMUSG00000006235	Epor	-1.094	11.4105	26.5135	0.00053
ENSMUSG00000021624	Cd180	-1.092	2.29067	5.364	3e-05
ENSMUSG00000049932	H2afx	-1.092	44.029	102.413	6.8e-07
ENSMUSG00000037313	Tacc3	-1.091	11.0668	25.6957	2.4e-08
ENSMUSG00000043243	Fam129c	-1.089	17.8693	41.2007	0.0014
ENSMUSG00000057948	Unc13d	-1.089	9.33633	21.6532	1.1e-07
ENSMUSG00000033213	AA467197	-1.088	5.29	12.194	0.0015
ENSMUSG00000087107	AI662270	-1.087	30.3453	70.366	6.5e-08
ENSMUSG00000026928	Card9	-1.087	12.3102	28.506	9.8e-06
ENSMUSG00000060791	Gmfg	-1.087	15.7217	36.4425	5.6e-09
ENSMUSG00000038252	Ncapd2	-1.087	16.5103	38.2093	1.6e-10
ENSMUSG00000020490	Btnl10	-1.086	9.54567	21.9872	0.015
ENSMUSG00000017830	Dhx58	-1.085	2.78017	6.45283	9.5e-05
ENSMUSG00000069117	Gm10260	-1.085	46.6202	106.851	0.039
ENSMUSG00000003283	Hck	-1.085	19.3718	44.8258	1.4e-07
ENSMUSG00000056724	Nbeal2	-1.085	8.33667	19.3152	1.4e-08
ENSMUSG00000035448	Ccr3	-1.083	4.5795	10.599	1.1e-05
ENSMUSG00000021707	Dhfr	-1.082	2.2065	5.1065	1.5e-05
ENSMUSG00000030528	Blm	-1.081	2.198	5.08333	4.5e-07
ENSMUSG00000022945	Chaf1b	-1.081	2.66	6.14967	6.1e-06
ENSMUSG00000016255	Tubb1	-1.081	31.0638	71.6915	1.2e-08
ENSMUSG00000022742	Cpox	-1.08	32.3732	74.782	5.6e-05
ENSMUSG00000034792	Gna15	-1.079	3.5605	8.218	0.0004
ENSMUSG00000026979	Psd4	-1.079	3.7795	8.73267	1.3e-09
ENSMUSG00000028860	Sytl1	-1.078	3.28367	7.49333	0.016
ENSMUSG00000031101	Sash3	-1.077	15.5657	35.8867	1.6e-09
ENSMUSG00000050549	5730508B09Rik	-1.076	6.56733	15.107	1.2e-05
ENSMUSG00000045165	AI467606	-1.075	13.1013	30.1878	6.1e-08
ENSMUSG00000028497	Hacd4	-1.075	4.48917	10.3222	1.5e-08
ENSMUSG00000059108	Ifitm6	-1.074	128.107	293.02	0.0058
ENSMUSG00000071068	Treml2	-1.073	10.4167	23.8937	2.9e-08
ENSMUSG00000028718	Stil	-1.072	2.4855	5.6935	3.8e-06
ENSMUSG00000030468	Siglecg	-1.071	10.9025	25.0363	5.9e-10
ENSMUSG00000005824	Tnfsf14	-1.07	4.79367	10.9808	0.00017
ENSMUSG00000023031	Cela1	-1.068	5.87333	13.4137	0.0015
ENSMUSG00000026222	Sp100	-1.068	9.1365	20.9312	2e-10
ENSMUSG00000073405	C920025E04Rik	-1.067	3.12833	7.14067	0.027
ENSMUSG00000027765	P2ry1	-1.067	4.251	9.7565	1.2e-06
ENSMUSG00000050106	Tmc8	-1.066	6.58467	15.0372	4.9e-07
ENSMUSG00000025395	Prim1	-1.065	5.21717	11.9227	4.7e-07
ENSMUSG00000056498	Tmem154	-1.064	5.9215	13.5168	1e-06
ENSMUSG00000059326	Csf2ra	-1.063	46.8522	107.061	1.1e-10
ENSMUSG00000026786	Apbb1ip	-1.062	7.98633	18.2157	5.9e-10
ENSMUSG00000022881	Rfc4	-1.061	7.74483	17.6977	1.8e-05
ENSMUSG00000037124	Trim58	-1.061	5.23517	11.8908	0.007
ENSMUSG00000021880	Rnase6	-1.06	7.34717	16.7802	0.00034
ENSMUSG00000041842	Fhdc1	-1.059	5.1775	11.7112	0.012
ENSMUSG00000078783	Gm9733	-1.058	6.0315	13.6987	0.015
ENSMUSG00000015950	Ncf1	-1.058	59.8765	135.817	2.9e-06
ENSMUSG00000020974	Pole2	-1.058	4.742	10.8213	0.00029
ENSMUSG00000058290	Espl1	-1.056	4.41017	10.0145	1.3e-07
ENSMUSG00000022587	Ly6e	-1.056	57.0708	129.838	5.7e-10
ENSMUSG00000045382	Cxcr4	-1.055	47.2418	107.026	4.9e-09
ENSMUSG00000032783	Troap	-1.055	4.072	9.231	0.00019
ENSMUSG00000032690	Oas2	-1.054	2.622	5.97133	3e-05
ENSMUSG00000043017	Ptgir	-1.054	3.41617	7.74733	4.2e-05
ENSMUSG00000030144	Clec4d	-1.05	7.091	16.0897	0.026
ENSMUSG00000026104	Stat1	-1.05	4.68133	10.633	1.9e-08
ENSMUSG00000026708	Cenpl	-1.048	2.42283	5.462	1.4e-05
ENSMUSG00000039452	Snx22	-1.048	5.644	12.7713	0.006
ENSMUSG00000001763	Tspan33	-1.048	10.3233	23.1935	0.013
ENSMUSG00000004864	Mapk13	-1.047	10.4973	23.5842	5.2e-05
ENSMUSG00000027009	Itga4	-1.046	5.66083	12.7658	2.5e-10
ENSMUSG00000031543	Ank1	-1.045	7.73783	17.3718	0.0045
ENSMUSG00000032698	Lmo2	-1.044	27.0732	60.9568	9.4e-07
ENSMUSG00000063445	Nmral1	-1.044	3.3605	7.58917	1.7e-05
ENSMUSG00000034330	Plcg2	-1.044	17.7453	40.0153	3.2e-10
ENSMUSG00000026202	Tuba4a	-1.044	50.0183	112.745	5.3e-10
ENSMUSG00000048163	Selplg	-1.042	14.6907	33.0353	7.6e-08
ENSMUSG00000029254	Stap1	-1.041	2.26067	5.06733	1.5e-05
ENSMUSG00000039994	Timeless	-1.041	3.749	8.46583	2.8e-07
ENSMUSG00000031827	Cotl1	-1.04	83.4173	187.363	5.7e-08
ENSMUSG00000034786	Gpsm3	-1.04	33.5885	75.4462	5.2e-09
ENSMUSG00000003644	Rps6ka1	-1.04	20.6073	46.2822	1.1e-09
ENSMUSG00000059900	Tmem40	-1.04	6.25033	14.0075	2.3e-05
ENSMUSG00000054733	Msra	-1.039	10.2723	23.0445	1.5e-06
ENSMUSG00000001156	Mxd1	-1.039	16.3787	36.6902	2.4e-06
ENSMUSG00000004266	Ptpn6	-1.039	36.2327	81.4278	1.4e-09
ENSMUSG00000024675	Ms4a4c	-1.038	6.0065	13.4915	0.00014
ENSMUSG00000030217	Art4	-1.036	2.32	5.16317	0.0055
ENSMUSG00000037725	Ckap2	-1.036	5.91633	13.2332	1.1e-05
ENSMUSG00000004642	Slbp	-1.036	8.264	18.5245	3.1e-09
ENSMUSG00000025154	Arhgap19	-1.035	11.4233	25.5645	1.7e-09
ENSMUSG00000041515	Irf8	-1.035	9.93083	22.291	5e-10
ENSMUSG00000037336	Mfsd2b	-1.035	11.8148	26.3877	5.7e-06
ENSMUSG00000024867	Pip5k1b	-1.035	3.87467	8.702	6.9e-06
ENSMUSG00000051506	Wdfy4	-1.035	4.9385	11.0682	2e-09
ENSMUSG00000034349	Smc4	-1.033	29.3283	65.4787	3.9e-08
ENSMUSG00000027901	Dennd2d	-1.032	2.55933	5.717	3e-06
ENSMUSG00000026581	Sell	-1.032	21.9052	48.8138	3.4e-05
ENSMUSG00000035021	Baz1a	-1.031	9.17767	20.4863	4.4e-08
ENSMUSG00000044201	Cdc25c	-1.031	3.413	7.5925	0.0024
ENSMUSG00000031877	Ces2g	-1.03	11.7773	26.2093	0.0036
ENSMUSG00000044199	S1pr4	-1.03	8.20017	18.2847	2.1e-06
ENSMUSG00000030978	Rrm1	-1.029	24.877	55.3998	1.5e-07
ENSMUSG00000042759	Apobr	-1.028	15.0053	33.36	4.9e-06
ENSMUSG00000050675	Gp1ba	-1.028	11.1057	24.6958	4.4e-07
ENSMUSG00000062593	Lilrb4a	-1.028	27.339	60.8892	0.00034
ENSMUSG00000000244	Tspan32	-1.028	8.24767	18.3588	5.1e-07
ENSMUSG00000031165	Was	-1.026	20.5632	45.765	5.5e-09
ENSMUSG00000047180	Neurl3	-1.025	11.3303	25.2268	2.6e-08
ENSMUSG00000025507	Pidd1	-1.024	2.697	5.98133	4.1e-05
ENSMUSG00000019726	Lyst	-1.023	3.228	7.19617	1.6e-08
ENSMUSG00000021957	Tkt	-1.023	33.4982	74.2652	3.8e-09
ENSMUSG00000026158	Ogfrl1	-1.022	7.4385	16.4817	3.7e-08
ENSMUSG00000026357	Rgs18	-1.022	17.8667	39.6582	8.8e-06
ENSMUSG00000098112	Bin2	-1.02	29.9145	66.2428	1.3e-06
ENSMUSG00000019564	Arid3a	-1.019	9.29	20.5672	2.3e-08
ENSMUSG00000020787	P2rx1	-1.018	6.676	14.7722	6e-06
ENSMUSG00000040274	Cdk6	-1.016	4.28967	9.4865	2e-09
ENSMUSG00000020272	Stk10	-1.016	11.5447	25.5277	2.6e-09
ENSMUSG00000032436	Cmtm7	-1.015	43.6515	96.4933	5.7e-09
ENSMUSG00000050147	F2rl3	-1.015	3.17867	7.04117	0.0063
ENSMUSG00000083161	Gm11427	-1.013	6.57183	14.4445	0.00019
ENSMUSG00000025503	Taldo1	-1.013	68.6395	151.163	1e-09
ENSMUSG00000078495	Gm13157	-1.012	2.55083	5.6315	0.00099
ENSMUSG00000027490	E2f1	-1.011	6.05067	13.356	3.5e-06
ENSMUSG00000041836	Ptpre	-1.011	7.45333	16.4288	4.4e-08
ENSMUSG00000032946	Rasgrp2	-1.011	8.222	18.1342	9e-10
ENSMUSG00000052087	Rgs14	-1.011	9.08383	19.9683	1.5e-06
ENSMUSG00000031669	Gins3	-1.01	2.88467	6.3635	0.0017
ENSMUSG00000078920	Ifi47	-1.008	7.42933	16.387	6.8e-06
ENSMUSG00000043157	Arl11	-1.007	5.38417	11.8428	0.0028
ENSMUSG00000047798	Cd300lf	-1.007	9.58017	20.9633	0.0002
ENSMUSG00000038352	Arl5c	-1.004	11.609	25.5467	7.2e-07
ENSMUSG00000024986	Hhex	-1.004	9.324	20.4682	6.4e-06
ENSMUSG00000040699	Limd2	-1.004	20.8445	45.6665	2e-09
ENSMUSG00000040345	Arhgap9	-1.003	29.5465	64.6467	1.6e-07
ENSMUSG00000021182	Ccdc88c	-1.003	6.9985	15.329	2.3e-08
ENSMUSG00000075705	Msrb1	-1.003	72.5275	158.758	1.4e-06
ENSMUSG00000002297	Dbf4	-1.002	2.5705	5.62283	1.9e-06
ENSMUSG00000046805	Mpeg1	-1.001	57.677	126.246	3.6e-08
ENSMUSG00000055805	Fmnl1	-1	29.4192	64.3095	1.9e-07
ENSMUSG00000028832	Stmn1	-0.999	31.6047	69.0847	2.9e-07
ENSMUSG00000035842	Ddx11	-0.998	2.42117	5.29383	0.00024
ENSMUSG00000040528	Milr1	-0.997	4.92733	10.7457	9.7e-05
ENSMUSG00000002668	Dennd1c	-0.996	13.5918	29.6252	1e-07
ENSMUSG00000035273	Hpse	-0.996	4.40283	9.60617	1.5e-05
ENSMUSG00000069874	Irgm2	-0.996	6.68283	14.5897	0.0019
ENSMUSG00000004880	Lbr	-0.996	33.8125	73.6407	3.3e-09
ENSMUSG00000006389	Mpl	-0.996	5.646	12.3238	1.4e-05
ENSMUSG00000034028	Cd226	-0.995	4.32033	9.40767	0.00028
ENSMUSG00000062585	Cnr2	-0.995	4.87417	10.5948	7e-06
ENSMUSG00000103529	A730089K16Rik	-0.994	3.4895	7.55583	0.0012
ENSMUSG00000069917	Hba-a2	-0.994	381.67	833.424	0.022
ENSMUSG00000049744	Arhgap15	-0.993	2.9885	6.4845	6.3e-07
ENSMUSG00000020788	Atp2a3	-0.993	37.7663	82.0535	7e-09
ENSMUSG00000030263	Lrmp	-0.993	23.5922	51.374	2e-09
ENSMUSG00000003824	Syce2	-0.993	2.663	5.7965	0.0088
ENSMUSG00000025270	Alas2	-0.991	147.305	317.639	0.01
ENSMUSG00000030921	Trim30a	-0.99	6.34167	13.7833	4e-07
ENSMUSG00000040466	Blvrb	-0.989	36.5635	79.1675	0.0029
ENSMUSG00000037731	Themis2	-0.989	9.68817	21.07	2.3e-07
ENSMUSG00000034926	Dhcr24	-0.988	4.39067	9.52117	1.1e-05
ENSMUSG00000037318	Traf3ip3	-0.988	4.31767	9.35817	1.4e-06
ENSMUSG00000036185	Sapcd1	-0.987	3.66467	7.8625	0.036
ENSMUSG00000001123	Lgals9	-0.986	31.2225	67.705	5e-09
ENSMUSG00000032202	Rab27a	-0.986	12.9547	28.0057	9.2e-08
ENSMUSG00000038578	Susd1	-0.986	6.71717	14.5252	2.6e-07
ENSMUSG00000002699	Lcp2	-0.985	11.4838	24.9083	1.6e-08
ENSMUSG00000057143	Trim12c	-0.985	9.89633	21.4337	6.1e-08
ENSMUSG00000064109	Hcst	-0.984	12.2475	26.4743	0.0096
ENSMUSG00000004609	Cd33	-0.983	13.1075	28.2817	0.0016
ENSMUSG00000035697	Hmha1	-0.982	51.2515	110.726	1.6e-08
ENSMUSG00000025473	Adam8	-0.979	13.1277	28.1477	0.0018
ENSMUSG00000020437	Myo1g	-0.979	9.98717	21.5072	6e-09
ENSMUSG00000023926	Rhag	-0.979	22.0803	47.2317	0.02
ENSMUSG00000032596	Uba7	-0.979	8.38067	18.0638	1.3e-08
ENSMUSG00000054400	Cklf	-0.978	3.2295	6.95417	0.0034
ENSMUSG00000070327	Rnf213	-0.978	2.73283	5.90717	2.7e-08
ENSMUSG00000033767	D930015E06Rik	-0.977	7.06233	15.1853	5.1e-09
ENSMUSG00000038527	C1rl	-0.976	3.38067	7.24583	0.00045
ENSMUSG00000021591	Glrx	-0.976	24.5848	52.7978	6.5e-07
ENSMUSG00000000320	Alox12	-0.975	13.7445	29.5075	1.7e-07
ENSMUSG00000076441	Ass1	-0.975	4.18433	9.00517	0.0003
ENSMUSG00000029687	Ezh2	-0.975	8.285	17.848	1.4e-08
ENSMUSG00000042066	Tmcc2	-0.975	34.5817	74.015	0.021
ENSMUSG00000045826	Ptprcap	-0.972	18.448	39.6485	2e-05
ENSMUSG00000031264	Btk	-0.971	13.0115	27.8923	8.9e-08
ENSMUSG00000030054	Gp9	-0.971	16.7783	35.8728	7.7e-05
ENSMUSG00000021356	Irf4	-0.971	5.3605	11.5362	1.1e-06
ENSMUSG00000060063	Alox5ap	-0.97	65.9578	140.834	0.00056
ENSMUSG00000034449	Dhrs11	-0.97	32.2623	68.9682	0.004
ENSMUSG00000039236	Isg20	-0.97	21.4197	45.776	0.007
ENSMUSG00000098090	2700099C18Rik	-0.969	2.36283	5.04883	0.014
ENSMUSG00000031974	Abcb10	-0.968	19.7617	42.0807	0.0011
ENSMUSG00000038843	Gcnt1	-0.968	5.88233	12.5778	8.5e-07
ENSMUSG00000049130	C5ar1	-0.966	10.7197	22.8657	0.0017
ENSMUSG00000040009	Gnaz	-0.966	3.32667	7.11383	0.00021
ENSMUSG00000031662	Snx20	-0.966	11.4997	24.5868	2.8e-05
ENSMUSG00000036931	Nfkbid	-0.964	4.69083	10.0307	0.00028
ENSMUSG00000030745	Il21r	-0.963	2.96383	6.32433	0.00061
ENSMUSG00000032053	Pou2af1	-0.963	19.15	40.8753	4.8e-08
ENSMUSG00000042333	Tnfrsf14	-0.963	19.915	42.3182	4e-05
ENSMUSG00000041538	H2-Ob	-0.962	7.9865	16.9997	3.4e-05
ENSMUSG00000001403	Ube2c	-0.962	20.9965	44.7607	3e-07
ENSMUSG00000030579	Tyrobp	-0.961	198.748	423.226	3.3e-07
ENSMUSG00000023915	Tnfrsf21	-0.96	10.869	23.136	1.1e-07
ENSMUSG00000015889	Lta4h	-0.959	65.5417	138.938	1.3e-07
ENSMUSG00000019832	Rab32	-0.958	12.7245	27.094	1.3e-06
ENSMUSG00000048865	Arhgap30	-0.956	12.7568	27.0435	1.7e-07
ENSMUSG00000001741	Il16	-0.956	7.92967	16.8158	2.3e-08
ENSMUSG00000064254	Ethe1	-0.955	9.34117	19.7918	8e-05
ENSMUSG00000050592	Fam78a	-0.955	2.96233	6.28883	2.6e-05
ENSMUSG00000022831	Hcls1	-0.955	38.7167	81.9547	1.9e-07
ENSMUSG00000030724	Cd19	-0.954	20.4983	43.5627	3.4e-07
ENSMUSG00000063856	Gpx1	-0.954	312.31	660.505	1.5e-05
ENSMUSG00000004707	Ly9	-0.954	4.04117	8.57883	0.00011
ENSMUSG00000078945	Naip2	-0.954	3.91433	8.273	3.4e-05
ENSMUSG00000034116	Vav1	-0.954	17.4623	36.9902	7.8e-08
ENSMUSG00000052336	Cx3cr1	-0.952	4.67983	10.0117	1.1e-05
ENSMUSG00000026068	Il18rap	-0.952	6.85317	14.4203	0.0017
ENSMUSG00000027072	Prg3	-0.951	15.3583	32.0645	0.044
ENSMUSG00000026134	Prim2	-0.947	2.5015	5.27417	7e-05
ENSMUSG00000030474	Siglece	-0.947	12.3237	25.8715	0.0017
ENSMUSG00000021061	Sptb	-0.947	13.478	28.335	0.00073
ENSMUSG00000073414	G6b	-0.946	5.28183	11.1443	0.00025
ENSMUSG00000034041	Lyl1	-0.946	24.9888	52.6545	1.5e-07
ENSMUSG00000020808	Fam64a	-0.944	2.59867	5.474	0.0066
ENSMUSG00000024965	Fermt3	-0.943	58.7657	123.449	1.8e-08
ENSMUSG00000031400	G6pdx	-0.943	31.7542	66.6258	1.3e-08
ENSMUSG00000053604	Rpia	-0.943	6.33383	13.3302	6.3e-07
ENSMUSG00000022100	Xpo7	-0.94	11.551	24.1917	0.0072
ENSMUSG00000027776	Il12a	-0.938	5.04033	10.5632	0.0017
ENSMUSG00000030148	Clec4a2	-0.937	13.7428	28.7518	2.3e-05
ENSMUSG00000039158	Akna	-0.936	16.0092	33.4415	6.5e-08
ENSMUSG00000028480	Glipr2	-0.936	13.8727	28.9077	0.00069
ENSMUSG00000025017	Pik3ap1	-0.936	14.1722	29.77	4.3e-07
ENSMUSG00000025429	Pstpip2	-0.936	9.06667	19.028	0.00016
ENSMUSG00000028044	Cks1b	-0.935	15.7408	32.9717	3.6e-05
ENSMUSG00000027199	Gatm	-0.935	10.2973	21.4887	8.8e-07
ENSMUSG00000105547	Iglc3	-0.934	11.8185	24.878	0.017
ENSMUSG00000054855	Rnd1	-0.934	2.81733	5.9055	0.0021
ENSMUSG00000040675	Mthfd1l	-0.933	4.41333	9.22833	1.9e-05
ENSMUSG00000089672	Lilr4b	-0.932	16.9747	35.3058	0.0087
ENSMUSG00000024737	Slc15a3	-0.932	3.16167	6.61233	4.4e-05
ENSMUSG00000018209	Stk4	-0.932	17.483	36.529	1.5e-08
ENSMUSG00000010142	Tnfrsf13b	-0.932	7.83217	16.3542	1.1e-05
ENSMUSG00000030979	Uros	-0.931	6.92933	14.421	0.0042
ENSMUSG00000034652	Cd300a	-0.93	6.05733	12.6382	1.8e-06
ENSMUSG00000016194	Hsd11b1	-0.929	4.01867	8.35167	0.0002
ENSMUSG00000030798	Cd37	-0.928	28.97	60.1688	2.3e-08
ENSMUSG00000022488	Nckap1l	-0.927	24.7435	51.4897	1.6e-08
ENSMUSG00000049775	Tmsb4x	-0.926	606.253	1257.87	0.00012
ENSMUSG00000047953	Gp5	-0.925	13.3082	27.6085	2.6e-05
ENSMUSG00000042351	Grap2	-0.925	5.54567	11.508	7.3e-05
ENSMUSG00000027342	Pcna	-0.925	38.0192	79.015	8.7e-08
ENSMUSG00000032555	Topbp1	-0.924	6.01433	12.49	3.7e-08
ENSMUSG00000022014	Epsti1	-0.923	5.31933	11.0583	0.00029
ENSMUSG00000023571	Fam132a	-0.923	11.6015	24.2723	0.0025
ENSMUSG00000033970	Rfc3	-0.923	2.82833	5.87683	0.00076
ENSMUSG00000027811	4930579G24Rik	-0.92	3.21733	6.6715	0.0099
ENSMUSG00000040747	Cd53	-0.92	43.9438	90.875	1.5e-06
ENSMUSG00000004626	Stxbp2	-0.92	18.2282	37.6578	5.3e-08
ENSMUSG00000037337	Map4k1	-0.917	9.5035	19.6458	7.4e-06
ENSMUSG00000020120	Plek	-0.917	41.5428	85.8342	7.1e-06
ENSMUSG00000025993	Slc40a1	-0.917	15.4225	31.8618	3.1e-08
ENSMUSG00000041707	1810011H11Rik	-0.915	3.21317	6.61483	0.03
ENSMUSG00000053158	Fes	-0.915	21.3772	44.0533	2.1e-06
ENSMUSG00000015970	Chdh	-0.914	2.94867	6.06817	0.00011
ENSMUSG00000038871	Bpgm	-0.913	33.3253	68.1798	0.013
ENSMUSG00000033192	Lpcat2	-0.913	7.15867	14.7248	1.4e-05
ENSMUSG00000021115	Vrk1	-0.913	8.13517	16.7605	2.7e-06
ENSMUSG00000029780	Nt5c3	-0.912	13.1975	27.1427	4e-05
ENSMUSG00000052760	A630001G21Rik	-0.911	8.52783	17.5538	1.4e-05
ENSMUSG00000035024	Ncapd3	-0.909	7.8965	16.2075	5e-07
ENSMUSG00000049577	Zfpm1	-0.909	21.3613	43.8455	0.00023
ENSMUSG00000032477	Cdc25a	-0.908	3.80367	7.8175	2.5e-06
ENSMUSG00000023132	Gzma	-0.908	4.32983	8.903	0.044
ENSMUSG00000029730	Mcm7	-0.908	22.9387	47.0867	4e-08
ENSMUSG00000021457	Syk	-0.907	21.7947	44.7068	1.1e-07
ENSMUSG00000022378	Fam49b	-0.906	22.156	45.4063	3.7e-07
ENSMUSG00000063524	Eno1	-0.905	28.9632	59.4605	3.6e-08
ENSMUSG00000020334	Slc22a4	-0.902	4.32317	8.8065	0.00099
ENSMUSG00000059013	Sh2d3c	-0.901	8.02483	16.3915	8e-07
ENSMUSG00000029521	Chek2	-0.9	4.558	9.2975	0.0003
ENSMUSG00000039196	Orm1	-0.899	8.13867	16.5842	0.02
ENSMUSG00000003379	Cd79a	-0.898	37.8005	77.298	2.6e-07
ENSMUSG00000005800	Mmp8	-0.898	107.42	217.817	0.017
ENSMUSG00000002963	Pnkp	-0.898	19.6413	40.0047	1.5e-07
ENSMUSG00000029363	Rfc5	-0.898	4.21583	8.60333	4.2e-05
ENSMUSG00000045349	Sh2d5	-0.897	2.6535	5.38467	0.0036
ENSMUSG00000070803	Cited4	-0.896	3.96783	8.1005	0.033
ENSMUSG00000074785	Plxnc1	-0.896	4.4615	9.09467	1.3e-06
ENSMUSG00000041920	Slc16a6	-0.895	7.15133	14.5505	3.8e-06
ENSMUSG00000040247	Tbc1d10c	-0.895	16.6745	33.9165	6.4e-06
ENSMUSG00000015355	Cd48	-0.894	14.1153	28.7353	0.00012
ENSMUSG00000068105	Tnfrsf13c	-0.894	5.461	11.0907	0.0013
ENSMUSG00000053799	Exoc6	-0.893	12.3845	25.1727	2.5e-06
ENSMUSG00000076937	Iglc2	-0.893	15.5418	31.6487	0.0023
ENSMUSG00000030159	Clec1b	-0.892	3.32467	6.74333	0.00019
ENSMUSG00000061353	Cxcl12	-0.891	78.8697	160.521	3.8e-05
ENSMUSG00000035835	Lppr3	-0.89	3.17633	6.421	0.00034
ENSMUSG00000024673	Ms4a1	-0.888	4.28683	8.68083	1.4e-05
ENSMUSG00000046207	Pik3r6	-0.888	4.147	8.403	0.00025
ENSMUSG00000002489	Tiam1	-0.888	2.8505	5.7665	7.4e-06
ENSMUSG00000079553	Kifc1	-0.887	6.34417	12.8123	0.01
ENSMUSG00000024776	Stambpl1	-0.887	3.169	6.45083	7.8e-05
ENSMUSG00000035722	Abca7	-0.885	15.0097	30.2595	1.3e-07
ENSMUSG00000071715	Ncf4	-0.885	43.6043	87.881	0.00012
ENSMUSG00000019961	Tmpo	-0.885	26.3538	53.2998	1.3e-07
ENSMUSG00000028961	Pgd	-0.884	28.8758	58.1815	4.7e-05
ENSMUSG00000027035	Cers6	-0.882	3.23017	6.52917	8.3e-06
ENSMUSG00000020309	Chac2	-0.881	6.4675	13.0065	0.0056
ENSMUSG00000036718	Micall2	-0.881	3.63067	7.3045	0.0004
ENSMUSG00000059456	Ptk2b	-0.881	8.96383	18.0713	2e-07
ENSMUSG00000028906	Epb41	-0.879	28.9998	58.0953	0.0011
ENSMUSG00000023328	Ache	-0.878	8.323	16.711	0.00037
ENSMUSG00000042379	Esm1	-0.877	9.55433	19.252	5e-05
ENSMUSG00000038644	Pold1	-0.877	7.11433	14.2687	6.2e-06
ENSMUSG00000033721	Vav3	-0.877	3.371	6.76267	7.6e-05
ENSMUSG00000040592	Cd79b	-0.875	37.8637	76.0513	6.2e-07
ENSMUSG00000058715	Fcer1g	-0.875	70.798	141.987	3.2e-05
ENSMUSG00000039270	Megf9	-0.875	7.39983	14.8698	3.3e-07
ENSMUSG00000029605	Oas1b	-0.874	3.10933	6.2515	0.018
ENSMUSG00000031584	Gsr	-0.873	55.8578	112.111	0.0055
ENSMUSG00000074497	A430078G23Rik	-0.871	2.51033	5.02417	0.01
ENSMUSG00000061132	Blnk	-0.871	4	8.0415	2.2e-05
ENSMUSG00000031444	F10	-0.871	6.2585	12.4758	0.019
ENSMUSG00000052384	Nrros	-0.871	12.8987	25.8107	4.6e-07
ENSMUSG00000026832	Cytip	-0.87	6.29317	12.5675	2.4e-06
ENSMUSG00000059182	Skap2	-0.869	5.03533	10.0677	5.6e-07
ENSMUSG00000038893	Fam117a	-0.868	24.2605	48.2017	0.0013
ENSMUSG00000024338	Psmb8	-0.868	13.6708	27.3158	4.3e-06
ENSMUSG00000037860	Aim2	-0.867	5.18017	10.3295	0.00017
ENSMUSG00000006585	Cdt1	-0.867	16.8547	33.5957	4.5e-06
ENSMUSG00000003153	Slc2a3	-0.867	13.6408	27.1725	2e-05
ENSMUSG00000022148	Fyb	-0.866	10.5222	20.974	6e-06
ENSMUSG00000030403	Vasp	-0.865	54.8327	109.312	1.3e-06
ENSMUSG00000037685	Atp8a1	-0.864	3.79467	7.55717	8.1e-07
ENSMUSG00000030793	Pycard	-0.863	3.14	6.233	0.0087
ENSMUSG00000002458	Rgs19	-0.863	18.8552	37.5107	2.8e-06
ENSMUSG00000035711	Dok3	-0.861	53.5427	106.266	3.4e-07
ENSMUSG00000027510	Rbm38	-0.861	39.4993	78.3468	0.00044
ENSMUSG00000048897	Zfp710	-0.861	6.51267	12.9908	1.3e-06
ENSMUSG00000012519	Mlkl	-0.86	3.24067	6.42417	0.01
ENSMUSG00000023004	Tuba1b	-0.86	74.1903	147.488	2.8e-07
ENSMUSG00000006519	Cyba	-0.859	134.55	266.58	9e-07
ENSMUSG00000059089	Fcgr4	-0.859	7.5565	14.9743	0.012
ENSMUSG00000019838	Slc16a10	-0.857	9.896	19.6003	8.3e-05
ENSMUSG00000060216	Arrb2	-0.856	46.3327	91.526	0.00017
ENSMUSG00000043263	Pyhin1	-0.855	8.51367	16.9382	0.035
ENSMUSG00000024180	Tmem8	-0.855	6.08917	12.0377	0.00012
ENSMUSG00000022070	Bora	-0.854	5.36967	10.6075	0.0006
ENSMUSG00000019359	Gdpd2	-0.854	6.39	12.697	1.4e-05
ENSMUSG00000062210	Tnfaip8	-0.853	3.60317	7.11783	5.3e-06
ENSMUSG00000024079	Eif2ak2	-0.852	4.46167	8.82367	6.5e-05
ENSMUSG00000024858	Adrbk1	-0.85	49.977	98.7517	7.4e-07
ENSMUSG00000038910	Plcl2	-0.85	13.8765	27.4252	7.3e-07
ENSMUSG00000043587	Pxylp1	-0.85	5.6425	11.1287	5.3e-06
ENSMUSG00000049562	Ap5b1	-0.849	4.44	8.75567	0.00079
ENSMUSG00000030047	Arhgap25	-0.849	6.92567	13.6505	1.9e-05
ENSMUSG00000028931	Kcnab2	-0.849	7.73683	15.2223	4.2e-06
ENSMUSG00000038482	Tfdp1	-0.849	45.4818	89.6743	3.8e-07
ENSMUSG00000026311	Asb1	-0.848	5.87533	11.5893	7.1e-06
ENSMUSG00000030365	Clec2i	-0.847	2.83567	5.601	0.006
ENSMUSG00000028159	Dapp1	-0.847	8.136	16.0258	1.1e-05
ENSMUSG00000057406	Whsc1	-0.847	3.756	7.4105	6.9e-07
ENSMUSG00000025076	Casp7	-0.845	6.61083	13.0252	0.00048
ENSMUSG00000015217	Hmgb3	-0.845	12.7807	25.0835	9.8e-05
ENSMUSG00000030956	Fam53b	-0.844	13.242	26.0028	4.1e-07
ENSMUSG00000002111	Spi1	-0.841	31.8675	62.5187	1.5e-05
ENSMUSG00000024667	Tmem216	-0.841	5.63883	11.0653	0.0022
ENSMUSG00000038147	Cd84	-0.837	10.4407	20.4397	8.6e-07
ENSMUSG00000001281	Itgb7	-0.834	12.751	24.8823	1.2e-05
ENSMUSG00000028459	Cd72	-0.833	13.9475	27.2092	5e-06
ENSMUSG00000042476	Abcb4	-0.832	4.49683	8.77817	3.2e-05
ENSMUSG00000021123	Rdh12	-0.832	5.415	10.496	0.0044
ENSMUSG00000034127	Tspan8	-0.832	5.66017	11.031	0.0071
ENSMUSG00000036006	Fam65b	-0.831	4.40417	8.57667	1.5e-05
ENSMUSG00000031557	Plekha2	-0.83	15.3768	29.9235	6.4e-07
ENSMUSG00000034156	Bzrap1	-0.829	2.84033	5.4995	0.00012
ENSMUSG00000035459	Stab2	-0.829	3.34483	6.49567	4.7e-05
ENSMUSG00000005447	Pafah1b3	-0.828	8.38017	16.3153	0.00043
ENSMUSG00000051413	Plagl2	-0.826	6.01933	11.6902	1.6e-05
ENSMUSG00000028693	Nasp	-0.824	5.55933	10.7953	7.4e-06
ENSMUSG00000036273	Lrrk2	-0.823	3.28583	6.36267	1.1e-05
ENSMUSG00000039936	Pik3cd	-0.823	14.781	28.6273	7.6e-07
ENSMUSG00000064128	Cenpj	-0.822	2.58517	5.00433	0.0034
ENSMUSG00000019066	Rab3d	-0.822	12.6737	24.4788	2.3e-05
ENSMUSG00000023919	Cenpq	-0.821	3.5065	6.796	0.0074
ENSMUSG00000022102	Dok2	-0.821	5.10717	9.897	0.00079
ENSMUSG00000024397	Aif1	-0.82	3.79667	7.32817	0.034
ENSMUSG00000019979	Apaf1	-0.82	5.1275	9.91783	4.7e-06
ENSMUSG00000025888	Casp1	-0.82	9.295	17.9763	0.0011
ENSMUSG00000068394	Cep152	-0.82	2.67133	5.1665	0.00098
ENSMUSG00000062075	Lmnb2	-0.82	5.553	10.7563	0.00011
ENSMUSG00000024378	Stard4	-0.819	3.15283	6.10967	0.00047
ENSMUSG00000034059	Ypel4	-0.818	11.9373	22.8933	0.043
ENSMUSG00000031628	Casp3	-0.817	19.0012	36.6622	6e-05
ENSMUSG00000024556	Me2	-0.817	16.2352	31.2885	1.2e-05
ENSMUSG00000005161	Prdx2	-0.817	63.1778	121.596	0.0044
ENSMUSG00000074825	Itpripl1	-0.816	6.27367	12.1332	0.00015
ENSMUSG00000029359	Tesc	-0.816	4.677	8.9885	0.022
ENSMUSG00000029373	Pf4	-0.814	92.0545	177.254	3.2e-05
ENSMUSG00000029925	Tbxas1	-0.812	2.98867	5.72933	0.0001
ENSMUSG00000056413	Adap1	-0.81	5.91067	11.3255	0.00045
ENSMUSG00000046794	Ppp1r3b	-0.81	3.593	6.92417	0.00082
ENSMUSG00000052889	Prkcb	-0.81	3.56833	6.84083	9.4e-05
ENSMUSG00000044948	Cfap43	-0.809	3.49417	6.7065	3.5e-05
ENSMUSG00000020733	Slc9a3r1	-0.808	20.4372	39.111	2.3e-05
ENSMUSG00000022471	Xrcc6	-0.807	7.4405	14.2647	3.4e-05
ENSMUSG00000072596	Ear2	-0.806	81.9532	155.521	0.041
ENSMUSG00000021948	Prkcd	-0.806	28.8673	55.3038	1.1e-06
ENSMUSG00000051504	Siglech	-0.806	3.93417	7.54633	0.0011
ENSMUSG00000025648	Pfkfb4	-0.805	8.6195	16.4602	1.1e-05
ENSMUSG00000044811	AF251705	-0.804	6.34533	12.1022	0.014
ENSMUSG00000024451	Arap3	-0.804	14.7525	28.2193	1.7e-06
ENSMUSG00000024053	Emilin2	-0.804	18.1515	34.6847	0.00013
ENSMUSG00000052142	Rasal3	-0.804	5.75633	10.9977	9.7e-05
ENSMUSG00000042331	Specc1	-0.804	5.55067	10.6058	0.00016
ENSMUSG00000032020	Ubash3b	-0.804	4.809	9.19233	3.8e-05
ENSMUSG00000002997	Prkar2b	-0.803	23.8743	45.5937	2.3e-06
ENSMUSG00000034664	Itga2b	-0.8	24.397	46.4012	0.00059
ENSMUSG00000028382	Ptbp3	-0.799	23.9595	45.6418	2.1e-06
ENSMUSG00000022221	Ripk3	-0.799	5.84533	11.1338	0.004
ENSMUSG00000062526	Mppe1	-0.797	15.683	29.7733	7.4e-05
ENSMUSG00000015937	H2afy	-0.796	15.9435	30.3397	1.2e-06
ENSMUSG00000027635	Dsn1	-0.79	3.5425	6.69667	0.0046
ENSMUSG00000011179	Odc1	-0.79	52.224	99.1658	0.00065
ENSMUSG00000034422	Parp14	-0.79	3.53417	6.70333	5.4e-05
ENSMUSG00000027907	S100a11	-0.79	238.366	450.581	0.00066
ENSMUSG00000032397	Tipin	-0.79	22.275	42.2062	0.00014
ENSMUSG00000036752	Tubb4b	-0.79	75.673	143.415	1.4e-05
ENSMUSG00000042410	Agps	-0.789	8.19367	15.5232	1.8e-06
ENSMUSG00000026281	Dtymk	-0.789	11.779	22.3055	6.6e-05
ENSMUSG00000106734	Gm20559	-0.789	3.74433	7.11883	0.00071
ENSMUSG00000022876	Samsn1	-0.789	5.27167	9.935	0.00075
ENSMUSG00000044456	Rin3	-0.787	13.3345	25.147	7.7e-05
ENSMUSG00000037894	H2afz	-0.786	79.7928	150.54	2.7e-06
ENSMUSG00000024948	Map4k2	-0.786	18.2187	34.4342	2.2e-06
ENSMUSG00000036362	P2ry13	-0.786	3.07833	5.81283	0.021
ENSMUSG00000028884	Rpa2	-0.786	8.95783	16.939	0.00013
ENSMUSG00000056267	Cep70	-0.783	2.84117	5.35133	0.0028
ENSMUSG00000052160	Pld4	-0.783	24.4465	46.1072	1.2e-05
ENSMUSG00000028337	Coro2a	-0.782	2.77383	5.21683	0.0013
ENSMUSG00000049502	Dtx3l	-0.782	4.75933	8.96467	0.00014
ENSMUSG00000058624	Gda	-0.782	28.1695	52.8065	0.017
ENSMUSG00000032577	Mapkapk3	-0.782	9.3875	17.6998	0.0016
ENSMUSG00000057219	Armc7	-0.781	3.69867	6.967	0.0054
ENSMUSG00000041642	Kif21b	-0.78	5.69883	10.6878	0.0002
ENSMUSG00000049988	Lrrc25	-0.78	10.445	19.6875	0.0024
ENSMUSG00000073982	Rhog	-0.779	52.1022	97.822	5.3e-06
ENSMUSG00000030539	Sema4b	-0.779	6.4385	12.0758	6.3e-05
ENSMUSG00000030878	Cdr2	-0.778	24.3208	45.5138	0.019
ENSMUSG00000056124	B4galt6	-0.777	5.69183	10.6547	7.8e-05
ENSMUSG00000001525	Tubb5	-0.777	109.754	206.406	2.4e-05
ENSMUSG00000025728	Pigq	-0.776	21.3208	39.9122	0.003
ENSMUSG00000049091	Sephs2	-0.776	17.34	32.5088	4.4e-05
ENSMUSG00000072620	Slfn2	-0.776	44.579	83.3347	0.021
ENSMUSG00000032369	Plscr1	-0.775	6.104	11.413	0.0022
ENSMUSG00000025358	Cdk2	-0.774	21.0787	39.4593	1.4e-05
ENSMUSG00000028124	Gclm	-0.774	13.0195	24.3452	6.6e-05
ENSMUSG00000043008	Klhl6	-0.774	21.5967	40.3978	1.3e-05
ENSMUSG00000010048	Ifrd2	-0.773	17.0843	31.9947	0.0011
ENSMUSG00000097589	Dleu2	-0.77	4.19083	7.8275	2e-05
ENSMUSG00000075010	AW112010	-0.769	10.8628	20.3142	0.019
ENSMUSG00000027845	Dclre1b	-0.769	2.91617	5.43883	0.00037
ENSMUSG00000018909	Arrb1	-0.768	13.123	24.4322	6.6e-05
ENSMUSG00000005481	Ddx39	-0.768	7.41017	13.8558	5.4e-05
ENSMUSG00000020492	Ska2	-0.768	5.35117	9.98733	0.0014
ENSMUSG00000025161	Slc16a3	-0.768	6.99533	13.0363	0.0013
ENSMUSG00000005672	Kit	-0.767	3.3215	6.15817	0.00021
ENSMUSG00000054641	Mmrn1	-0.767	5.27067	9.8095	0.00019
ENSMUSG00000026360	Rgs2	-0.766	15.6392	29.2935	1.1e-05
ENSMUSG00000059555	Tor4a	-0.766	9.95933	18.5457	0.00011
ENSMUSG00000029082	Bst1	-0.765	5.8	10.7648	0.0072
ENSMUSG00000008540	Mgst1	-0.763	20.8443	38.5788	0.0003
ENSMUSG00000021102	Glrx5	-0.762	57.7515	107.237	0.00029
ENSMUSG00000032462	Pik3cb	-0.762	4.83333	8.97583	0.0001
ENSMUSG00000029086	Prom1	-0.762	2.982	5.546	0.00088
ENSMUSG00000014633	Cmc2	-0.761	4.39583	8.1555	0.015
ENSMUSG00000038807	Rap1gap2	-0.761	4.34017	8.07683	0.00018
ENSMUSG00000012483	Rpa3	-0.761	9.15633	17.0222	0.0091
ENSMUSG00000030726	Pold3	-0.76	9.45817	17.5293	6.9e-05
ENSMUSG00000017697	Ada	-0.759	3.31583	6.12983	0.049
ENSMUSG00000024833	Pola2	-0.759	8.80533	16.3435	0.00036
ENSMUSG00000021377	Dek	-0.758	69.3233	128.112	3.2e-05
ENSMUSG00000042228	Lyn	-0.758	22.7917	42.1795	6.9e-06
ENSMUSG00000024007	Ppil1	-0.756	6.6765	12.3683	0.0039
ENSMUSG00000024981	Acsl5	-0.755	21.4243	39.6453	1e-05
ENSMUSG00000039637	Coro7	-0.755	11.2137	20.6993	7.6e-06
ENSMUSG00000026126	Ptpn18	-0.755	3.041	5.6255	0.00084
ENSMUSG00000027858	Tspan2	-0.755	4.849	8.98333	0.00025
ENSMUSG00000002107	Celf2	-0.754	3.35467	6.18883	7.1e-06
ENSMUSG00000053310	Nrgn	-0.754	19.7133	36.3372	0.00032
ENSMUSG00000059791	Nrm	-0.753	12.2497	22.6188	0.0015
ENSMUSG00000021048	Mthfd1	-0.752	10.034	18.6028	0.00012
ENSMUSG00000056091	St3gal5	-0.752	35.6012	65.5655	0.00045
ENSMUSG00000040723	Rcsd1	-0.751	10.9207	20.0788	2.4e-05
ENSMUSG00000036246	Gmip	-0.749	15.6045	28.7198	9.9e-06
ENSMUSG00000039997	Ifi203	-0.749	5.8425	10.774	5.8e-05
ENSMUSG00000005611	Mrvi1	-0.749	5.9795	10.9902	0.00011
ENSMUSG00000044934	Zfp367	-0.749	4.18233	7.704	0.00074
ENSMUSG00000038005	2700029M09Rik	-0.748	13.3282	24.5397	0.00067
ENSMUSG00000036986	Pml	-0.747	11.1373	20.4853	1.8e-05
ENSMUSG00000024542	Cep192	-0.746	3.29667	6.0645	0.00033
ENSMUSG00000021831	Ero1l	-0.746	8.74333	16.0542	9.5e-05
ENSMUSG00000029246	Ppat	-0.746	4.43717	8.19433	0.00085
ENSMUSG00000028896	Rcc1	-0.746	7.794	14.3618	0.00025
ENSMUSG00000052056	Zfp217	-0.746	7.56233	13.9037	5e-05
ENSMUSG00000038608	Dock10	-0.745	2.992	5.49683	2e-05
ENSMUSG00000033596	Rfwd3	-0.743	13.8623	25.4043	2.4e-05
ENSMUSG00000039633	Lonrf1	-0.742	2.73583	5.01433	0.012
ENSMUSG00000002204	Napsa	-0.741	22.9648	41.8488	0.0025
ENSMUSG00000023104	Rfc2	-0.741	6.86583	12.5743	6.2e-05
ENSMUSG00000045322	Tlr9	-0.741	2.74883	5.05	0.016
ENSMUSG00000029430	Ran	-0.74	41.2867	75.7633	7.1e-06
ENSMUSG00000047832	Cdca4	-0.739	11.7998	21.5975	0.00036
ENSMUSG00000038623	Tm6sf1	-0.738	10.9433	19.9788	3.8e-05
ENSMUSG00000092416	Zfp141	-0.738	3.52417	6.43783	0.0022
ENSMUSG00000029580	Actb	-0.737	662.216	1209.08	0.04
ENSMUSG00000045730	Adrb2	-0.736	7.06967	12.891	0.0041
ENSMUSG00000027508	Pag1	-0.736	4.51683	8.2565	8.4e-05
ENSMUSG00000096472	Cdkn2d	-0.735	31.5462	57.4213	0.00058
ENSMUSG00000031527	Eri1	-0.735	7.6515	13.9602	0.00012
ENSMUSG00000059363	Fxn	-0.734	3.57317	6.5395	0.036
ENSMUSG00000031583	Wrn	-0.732	5.74333	10.4565	0.00015
ENSMUSG00000040713	Creg1	-0.731	40.5698	73.6845	2.6e-05
ENSMUSG00000041439	Mfsd6	-0.73	2.751	5.00667	0.001
ENSMUSG00000023393	Slc17a9	-0.73	5.22617	9.46283	0.0033
ENSMUSG00000028228	Cpne3	-0.729	10.2722	18.6605	1.9e-05
ENSMUSG00000043881	Kbtbd7	-0.729	5.8275	10.5887	0.00059
ENSMUSG00000022438	Parvb	-0.729	27.3008	49.6237	1.1e-05
ENSMUSG00000023953	Polh	-0.729	8.263	14.9967	0.0014
ENSMUSG00000037321	Tap1	-0.727	7.169	13.0258	0.00015
ENSMUSG00000027330	Cdc25b	-0.726	21.8557	39.4707	0.0042
ENSMUSG00000031402	Mpp1	-0.724	17.3198	31.3318	1.7e-05
ENSMUSG00000038759	Nup205	-0.724	4.08117	7.40433	0.00013
ENSMUSG00000024640	Psat1	-0.724	5.13817	9.318	0.0012
ENSMUSG00000024206	Rfx2	-0.724	3.44433	6.22817	0.012
ENSMUSG00000027327	1700037H04Rik	-0.722	9.2395	16.6278	0.0018
ENSMUSG00000025915	Sgk3	-0.722	3.03983	5.49083	0.00013
ENSMUSG00000015027	Galns	-0.721	10.897	19.6535	0.00055
ENSMUSG00000028581	Laptm5	-0.721	72.0675	130.261	4.4e-05
ENSMUSG00000018293	Pfn1	-0.721	166.372	300.622	0.00017
ENSMUSG00000032902	Slc16a1	-0.721	14.9757	27.0572	0.0016
ENSMUSG00000068747	Sort1	-0.721	15.4948	27.9185	1.3e-05
ENSMUSG00000013707	Tnfaip8l2	-0.72	12.1173	21.8105	0.007
ENSMUSG00000030654	Arl6ip1	-0.719	54.018	97.4697	2.3e-05
ENSMUSG00000034342	Cbl	-0.719	7.5605	13.632	1.7e-05
ENSMUSG00000057337	Chst3	-0.719	8.15233	14.7222	6.7e-05
ENSMUSG00000002897	Il17ra	-0.719	12.6128	22.7303	8.1e-05
ENSMUSG00000090272	Mndal	-0.717	8.60733	15.503	0.00047
ENSMUSG00000034574	Daam1	-0.715	7.37533	13.2835	0.00015
ENSMUSG00000022797	Tfrc	-0.715	44.2133	79.5088	8.4e-05
ENSMUSG00000036948	BC037034	-0.714	16.4125	29.4867	5.1e-05
ENSMUSG00000050761	Gp1bb	-0.714	11.1425	20.0147	0.0027
ENSMUSG00000056917	Sipa1	-0.714	27.4728	49.3788	2e-05
ENSMUSG00000002885	Adgre5	-0.713	33.5952	60.3452	1.5e-05
ENSMUSG00000073542	Cep76	-0.713	6.14683	11.0262	0.0014
ENSMUSG00000051811	Cox6b2	-0.713	10.5823	18.962	0.018
ENSMUSG00000003813	Rad23a	-0.713	31.3575	56.3495	0.0042
ENSMUSG00000026880	Stom	-0.713	50.9857	90.8448	0.014
ENSMUSG00000054428	Atpif1	-0.712	37.1437	66.5555	0.00022
ENSMUSG00000020290	Xpo1	-0.712	13.7687	24.7647	1.8e-05
ENSMUSG00000020235	Fzr1	-0.709	15.074	26.9453	0.00086
ENSMUSG00000042606	Hirip3	-0.708	7.81633	14.0142	0.0012
ENSMUSG00000034723	Tmx4	-0.708	5.9385	10.6272	5e-05
ENSMUSG00000022555	Dgat1	-0.707	13.7497	24.5882	0.00017
ENSMUSG00000026177	Slc11a1	-0.707	7.972	14.2408	0.00072
ENSMUSG00000036918	Ttc7	-0.705	12.1708	21.7593	2.6e-05
ENSMUSG00000055866	Per2	-0.704	3.20433	5.702	0.037
ENSMUSG00000024953	Prdx5	-0.704	63.7493	113.668	2.7e-05
ENSMUSG00000056234	Ncoa4	-0.703	18.0485	32.1375	5e-05
ENSMUSG00000000486	Sept1	-0.702	14.8957	26.4333	0.00037
ENSMUSG00000024856	Cdk2ap2	-0.702	27.0593	48.2395	0.00022
ENSMUSG00000060860	Ube2s	-0.701	7.2235	12.8513	0.00051
ENSMUSG00000024659	Anxa1	-0.7	160.511	285.174	0.0018
ENSMUSG00000014453	Blk	-0.7	7.69483	13.6777	0.0044
ENSMUSG00000023947	Nfkbie	-0.7	7.60917	13.5762	0.0035
ENSMUSG00000000804	Usp32	-0.7	8.372	14.8983	8e-05
ENSMUSG00000021811	Dnajc9	-0.698	23.9202	42.5482	0.00031
ENSMUSG00000050890	Pdik1l	-0.698	3.08633	5.47533	0.0051
ENSMUSG00000048442	Smim5	-0.698	8.426	14.9452	0.012
ENSMUSG00000021754	Map3k1	-0.697	6.60667	11.7427	0.00016
ENSMUSG00000026027	Stradb	-0.697	4.96133	8.802	0.00044
ENSMUSG00000045799	Gm9800	-0.696	10.1208	17.9662	0.036
ENSMUSG00000023048	Prr13	-0.696	42.7823	75.8975	6.9e-05
ENSMUSG00000033685	Ucp2	-0.695	94.1917	166.84	0.0017
ENSMUSG00000027018	Hat1	-0.693	9.50517	16.8717	0.00086
ENSMUSG00000035476	Tab3	-0.693	3.16783	5.6015	0.0031
ENSMUSG00000018008	Cyth4	-0.692	27.6707	49.0762	4.6e-05
ENSMUSG00000031697	Orc6	-0.692	11.3922	20.1803	0.004
ENSMUSG00000008318	Relt	-0.692	6.4765	11.4217	0.0035
ENSMUSG00000063659	Zbtb18	-0.692	7.02983	12.4785	0.00024
ENSMUSG00000020101	4632428N05Rik	-0.691	35.2893	62.3448	0.0014
ENSMUSG00000027215	Cd82	-0.691	28.5152	50.3903	6.1e-05
ENSMUSG00000028268	Gbp3	-0.691	3.09817	5.48283	0.031
ENSMUSG00000002325	Irf9	-0.691	7.5115	13.2887	0.00038
ENSMUSG00000022391	Rangap1	-0.691	21.0407	37.2598	9.6e-05
ENSMUSG00000036352	Ubac1	-0.691	28.1768	49.7468	0.002
ENSMUSG00000029922	Mkrn1	-0.69	54.6955	96.4045	0.0017
ENSMUSG00000042225	Ammecr1	-0.689	4.241	7.50933	0.002
ENSMUSG00000049969	Plekhf2	-0.688	12.719	22.4703	0.00044
ENSMUSG00000025795	Rassf3	-0.687	18.0923	31.9655	8.9e-05
ENSMUSG00000000275	Trim25	-0.687	11.231	19.8415	7.8e-05
ENSMUSG00000018819	Lsp1	-0.686	29.8728	52.7802	2.6e-05
ENSMUSG00000024588	Fech	-0.685	71.2385	124.936	0.02
ENSMUSG00000044447	Dock5	-0.684	3.98833	7.03017	0.00036
ENSMUSG00000075704	Txnrd2	-0.684	4.808	8.44667	0.022
ENSMUSG00000021675	F2rl2	-0.683	6.08133	10.6573	0.011
ENSMUSG00000037400	Atp11b	-0.682	10.4408	18.3462	4.9e-05
ENSMUSG00000018927	Ccl6	-0.681	45.3647	79.4782	0.039
ENSMUSG00000032193	Ldlr	-0.681	3.577	6.2935	0.0063
ENSMUSG00000045636	Mtus1	-0.681	9.27717	16.2762	0.00044
ENSMUSG00000000056	Narf	-0.681	12.6162	22.1472	0.00012
ENSMUSG00000022769	Sdf2l1	-0.681	14.141	24.872	0.0094
ENSMUSG00000046404	Yod1	-0.681	3.53583	6.2105	0.0031
ENSMUSG00000037946	Fgd3	-0.68	8.64717	15.1883	0.0002
ENSMUSG00000035293	G2e3	-0.68	3.27117	5.748	0.0017
ENSMUSG00000024165	Hn1l	-0.679	8.618	15.1705	0.0018
ENSMUSG00000028843	Sh3bgrl3	-0.679	124.594	219.02	2.7e-05
ENSMUSG00000021361	Tmem14c	-0.679	77.0428	135.151	0.00024
ENSMUSG00000034445	Cyb561a3	-0.678	16.4553	28.9145	0.002
ENSMUSG00000024942	Capn1	-0.677	29.2813	51.2663	4.9e-05
ENSMUSG00000026341	Actr3	-0.676	74.6113	130.502	0.0003
ENSMUSG00000026430	Rassf5	-0.676	15.0687	26.3142	0.00019
ENSMUSG00000006705	Pknox1	-0.675	4.31833	7.55867	0.0011
ENSMUSG00000028066	Pmf1	-0.675	5.664	9.90167	0.0028
ENSMUSG00000032322	Pstpip1	-0.675	17.336	30.3493	0.012
ENSMUSG00000032688	Malt1	-0.674	5.92367	10.3733	0.001
ENSMUSG00000002477	Snrpd1	-0.674	27.953	48.9832	0.003
ENSMUSG00000073002	Vamp5	-0.673	9.06433	15.8687	0.0019
ENSMUSG00000005803	Sqrdl	-0.672	8.0185	13.9572	0.001
ENSMUSG00000003348	Mob3a	-0.671	18.4685	32.2173	0.00032
ENSMUSG00000038695	Josd2	-0.67	16.1923	28.3113	0.016
ENSMUSG00000024052	Lpin2	-0.67	4.40617	7.68733	0.00047
ENSMUSG00000031333	Abcb7	-0.668	5.89733	10.2973	0.00053
ENSMUSG00000020340	Cyfip2	-0.668	26.7773	46.5798	9.4e-05
ENSMUSG00000054676	1600014C10Rik	-0.667	10.8422	18.8193	0.00048
ENSMUSG00000020423	Btg2	-0.666	29.8742	52.0597	0.00012
ENSMUSG00000040549	Ckap5	-0.666	7.34317	12.7882	0.00013
ENSMUSG00000039109	F13a1	-0.666	50.921	88.3675	0.012
ENSMUSG00000029860	Zyx	-0.666	39.3352	68.2628	0.0017
ENSMUSG00000006344	Ggt5	-0.665	3.6935	6.422	0.0059
ENSMUSG00000024511	Rab27b	-0.665	2.968	5.15617	0.0012
ENSMUSG00000027322	Siglec1	-0.665	5.55867	9.6605	0.00072
ENSMUSG00000027075	Slc43a1	-0.664	10.5872	18.3713	0.018
ENSMUSG00000028614	Ndc1	-0.663	4.71367	8.1975	0.0028
ENSMUSG00000029428	Stx2	-0.661	11.0877	19.2157	0.00036
ENSMUSG00000016757	Ttll12	-0.661	6.828	11.8587	0.0022
ENSMUSG00000056201	Cfl1	-0.66	325.015	562.659	0.00052
ENSMUSG00000002227	Mov10	-0.66	4.00217	6.92817	0.0036
ENSMUSG00000021203	Otub2	-0.659	4.703	8.13583	0.0099
ENSMUSG00000046791	2410016O06Rik	-0.658	6.79633	11.7452	0.012
ENSMUSG00000026238	Ptma	-0.658	364.446	630.348	0.0016
ENSMUSG00000027111	Itga6	-0.656	6.4395	11.1117	0.00025
ENSMUSG00000020189	Osbpl8	-0.656	9.73283	16.8272	0.00015
ENSMUSG00000049313	Sorl1	-0.656	14.3775	24.8147	0.0016
ENSMUSG00000027962	Vcam1	-0.655	30.2017	51.9135	0.00035
ENSMUSG00000030720	Cln3	-0.652	6.34733	10.9272	0.00097
ENSMUSG00000060288	Ppih	-0.652	5.06	8.7245	0.046
ENSMUSG00000024516	Sec11c	-0.652	21.6325	37.2772	0.00022
ENSMUSG00000037902	Sirpa	-0.652	40.0683	69.1297	0.00015
ENSMUSG00000020300	Cpeb4	-0.651	11.6107	20.0158	0.00018
ENSMUSG00000060090	Rp2	-0.651	8.78883	15.1123	0.00055
ENSMUSG00000025134	Alyref	-0.65	9.20433	15.8693	0.0012
ENSMUSG00000032131	Abcg4	-0.649	4.24383	7.2685	0.023
ENSMUSG00000030759	Far1	-0.648	11.4552	19.6902	0.00013
ENSMUSG00000007050	Lsm2	-0.648	4.1035	7.06483	0.021
ENSMUSG00000026005	Rpe	-0.648	9.0275	15.5322	0.0025
ENSMUSG00000040296	Ddx58	-0.647	4.0105	6.89383	0.0025
ENSMUSG00000020124	Usp15	-0.646	23.3623	40.1092	0.00017
ENSMUSG00000028656	Cap1	-0.645	101.089	173.226	0.00074
ENSMUSG00000036249	Rbm43	-0.645	8.49767	14.5663	0.0054
ENSMUSG00000017548	Suz12	-0.645	16.1563	27.7148	0.00019
ENSMUSG00000060743	H3f3a	-0.644	77.1817	132.198	0.00032
ENSMUSG00000016619	Nup50	-0.644	11.3763	19.507	0.00046
ENSMUSG00000028684	Urod	-0.644	28.8692	49.294	0.016
ENSMUSG00000044468	Fam46c	-0.643	28.2723	48.1995	0.038
ENSMUSG00000028333	Anp32b	-0.642	119.827	205.023	0.00026
ENSMUSG00000021676	Iqgap2	-0.642	7.32817	12.4573	0.0021
ENSMUSG00000028599	Tnfrsf1b	-0.642	14.2733	24.4548	0.00034
ENSMUSG00000091549	Gm6548	-0.641	8.55867	14.6197	0.049
ENSMUSG00000026305	Lrrfip1	-0.641	13.1345	22.4432	0.00018
ENSMUSG00000023994	Nfya	-0.641	8.6875	14.8777	0.00031
ENSMUSG00000037280	Galnt6	-0.64	4.6445	7.93167	0.011
ENSMUSG00000024925	Rnaseh2c	-0.64	14.56	24.8338	0.0075
ENSMUSG00000037243	Zfp692	-0.64	12.1675	20.7968	0.0051
ENSMUSG00000024142	Mlst8	-0.639	8.45133	14.448	0.0029
ENSMUSG00000039231	Suv39h1	-0.638	6.4285	10.9783	0.0019
ENSMUSG00000020737	Hn1	-0.637	28.0512	47.7995	0.00049
ENSMUSG00000021423	Ly86	-0.637	16.4033	27.9447	0.014
ENSMUSG00000018659	Pnpo	-0.637	14.2293	24.1375	0.023
ENSMUSG00000030282	Cmas	-0.635	14.9035	25.2997	0.0026
ENSMUSG00000026496	Parp1	-0.635	14.0265	23.9498	0.0002
ENSMUSG00000036908	Unc93b1	-0.635	44.176	75.194	0.00014
ENSMUSG00000029438	Bcl7a	-0.634	6.36083	10.8482	0.00039
ENSMUSG00000031824	6430548M08Rik	-0.633	10.9188	18.5438	0.00038
ENSMUSG00000017561	Crlf3	-0.633	13.575	23.0478	0.00058
ENSMUSG00000028088	Fmo5	-0.633	4.69983	7.958	0.0036
ENSMUSG00000087370	Tmem170b	-0.633	4.533	7.693	0.0023
ENSMUSG00000022089	Bin3	-0.632	18.228	30.9243	0.0027
ENSMUSG00000030729	Pgm2l1	-0.632	3.1395	5.33033	0.0071
ENSMUSG00000028551	Cdkn2c	-0.631	12.2463	20.7665	0.0026
ENSMUSG00000014859	E2f4	-0.631	35.8947	60.929	0.00041
ENSMUSG00000031093	Dock11	-0.63	5.33783	9.06	0.00063
ENSMUSG00000027752	Exosc8	-0.63	5.44017	9.256	0.0051
ENSMUSG00000022978	Mis18a	-0.63	5.18233	8.79467	0.021
ENSMUSG00000041974	Spidr	-0.63	4.89333	8.30617	0.015
ENSMUSG00000020689	Itgb3	-0.629	50.3803	85.5637	0.00052
ENSMUSG00000040270	Bach2	-0.628	3.334	5.66267	0.002
ENSMUSG00000070315	4930581F22Rik	-0.627	4.61567	7.81217	0.017
ENSMUSG00000035310	Lin54	-0.627	3.485	5.90367	0.0087
ENSMUSG00000063268	Parp10	-0.627	5.516	9.34333	0.0057
ENSMUSG00000050357	Rltpr	-0.627	6.5205	11.0398	0.02
ENSMUSG00000089832	Shkbp1	-0.627	6.02717	10.2017	0.0055
ENSMUSG00000020167	Tcf3	-0.627	27.7395	47.0657	0.00021
ENSMUSG00000078652	Psme3	-0.626	42.3802	71.6778	0.00029
ENSMUSG00000033985	Tesk2	-0.626	3.33367	5.63733	0.021
ENSMUSG00000018899	Irf1	-0.625	10.1717	17.2405	0.0013
ENSMUSG00000051329	Nup160	-0.625	3.4685	5.876	0.003
ENSMUSG00000033075	Senp1	-0.625	3.3555	5.6815	0.0013
ENSMUSG00000008475	Arpc5	-0.624	86.3547	145.897	0.00029
ENSMUSG00000000751	Rpa1	-0.624	12.5498	21.2095	0.00041
ENSMUSG00000017386	Traf4	-0.624	3.7835	6.41083	0.036
ENSMUSG00000049327	Setd8	-0.623	16.1112	27.2015	0.00036
ENSMUSG00000015749	Anp32e	-0.622	40.6617	68.7057	0.00029
ENSMUSG00000026288	Inpp5d	-0.621	13.802	23.2813	0.00026
ENSMUSG00000054499	Dedd2	-0.62	7.85467	13.2157	0.0012
ENSMUSG00000021895	Arhgef3	-0.619	10.734	18.0987	0.0016
ENSMUSG00000034165	Ccnd3	-0.619	28.8403	48.5298	0.00062
ENSMUSG00000004319	Clcn3	-0.619	3.72267	6.2525	0.01
ENSMUSG00000024824	Rad9a	-0.618	9.76083	16.4363	0.012
ENSMUSG00000019849	Prep	-0.616	13.7748	23.2667	0.0015
ENSMUSG00000024663	Rab3il1	-0.615	10.59	17.8075	0.025
ENSMUSG00000050379	Sept6	-0.614	3.03017	5.092	0.0032
ENSMUSG00000020152	Actr2	-0.614	48.6262	81.6178	0.00055
ENSMUSG00000031103	Elf4	-0.614	12.3225	20.709	0.00034
ENSMUSG00000022867	Usp25	-0.614	24.51	41.1178	0.00032
ENSMUSG00000029826	Zc3hav1	-0.614	12.5552	21.0522	0.00046
ENSMUSG00000037458	Azin1	-0.612	22.8087	38.2702	0.0003
ENSMUSG00000034868	Myl12b	-0.612	68.4667	114.471	0.00037
ENSMUSG00000036882	Arhgap33	-0.611	4.6785	7.83267	0.015
ENSMUSG00000006782	Cnp	-0.611	17.3172	29.0655	0.00056
ENSMUSG00000041870	Ankrd13a	-0.61	25.0765	41.8893	0.00039
ENSMUSG00000032590	Apeh	-0.61	10.2517	17.1702	0.00079
ENSMUSG00000064267	Hvcn1	-0.608	24.5692	40.9877	0.00047
ENSMUSG00000022971	Ifnar2	-0.608	19.2518	32.153	0.0006
ENSMUSG00000049686	Orai1	-0.608	8.91167	14.8872	0.013
ENSMUSG00000026307	Scly	-0.608	4.21283	7.0415	0.015
ENSMUSG00000034361	Cpne2	-0.607	15.1495	25.1892	0.002
ENSMUSG00000028995	Fam126a	-0.607	5.11517	8.532	0.0015
ENSMUSG00000047250	Ptgs1	-0.607	10.5045	17.4968	0.0024
ENSMUSG00000037415	Ranbp10	-0.607	24.7935	41.2532	0.022
ENSMUSG00000030471	Zdhhc13	-0.607	6.80633	11.3783	0.021
ENSMUSG00000024164	C3	-0.605	65.4138	109.006	0.0081
ENSMUSG00000038047	Haus6	-0.605	3.03667	5.06817	0.015
ENSMUSG00000025702	March8	-0.602	8.531	14.17	0.019
ENSMUSG00000005370	Msh6	-0.602	9.2955	15.495	0.0024
ENSMUSG00000041238	Rbbp8	-0.602	6.31833	10.4927	0.01
ENSMUSG00000030966	Trim21	-0.602	4.82717	8.046	0.034
ENSMUSG00000018507	Trpv2	-0.602	6.02467	10.0302	0.0069
ENSMUSG00000026922	Agpat2	-0.601	14.6997	24.3908	0.0049
ENSMUSG00000038518	Jarid2	-0.601	4.94617	8.22633	0.0018
ENSMUSG00000022960	Donson	-0.6	6.29417	10.468	0.019
ENSMUSG00000031304	Il2rg	-0.6	6.23583	10.3633	0.028
ENSMUSG00000020077	Srgn	-0.6	67.4068	111.853	0.0038
ENSMUSG00000057789	Bak1	-0.599	18.2088	30.2413	0.002
ENSMUSG00000035929	H2-Q4	-0.599	27.6142	45.9465	0.00088
ENSMUSG00000041319	Thoc6	-0.599	5.994	9.98117	0.045
ENSMUSG00000033589	Reep4	-0.598	14.0975	23.3888	0.012
ENSMUSG00000022436	Sh3bp1	-0.598	10.0712	16.7085	0.0017
ENSMUSG00000020802	Ube2o	-0.597	26.936	44.5207	0.016
ENSMUSG00000044573	Acp1	-0.596	9.606	15.9423	0.0034
ENSMUSG00000026249	Serpine2	-0.596	41.4595	69.1858	0.00065
ENSMUSG00000083012	Fam220a	-0.595	14.7193	24.3368	0.015
ENSMUSG00000032187	Smarca4	-0.595	25.7847	42.8007	0.00058
ENSMUSG00000052798	Nup107	-0.594	9.49317	15.7348	0.0054
ENSMUSG00000075232	Amd1	-0.593	11.836	19.6105	0.0037
ENSMUSG00000032381	Fam96a	-0.593	30.5182	50.509	0.003
ENSMUSG00000030722	Nfatc2ip	-0.593	4.76417	7.886	0.027
ENSMUSG00000041736	Tspo	-0.592	72.2948	119.097	0.0014
ENSMUSG00000040253	Gbp7	-0.591	3.595	5.945	0.014
ENSMUSG00000035778	Ggta1	-0.591	7.0905	11.7045	0.0049
ENSMUSG00000032089	Il10ra	-0.591	8.19083	13.5533	0.0063
ENSMUSG00000038740	Mvb12b	-0.591	5.89183	9.72467	0.002
ENSMUSG00000032035	Ets1	-0.59	12.8427	21.2678	0.00053
ENSMUSG00000029191	Rfc1	-0.59	9.2925	15.3393	0.0012
ENSMUSG00000028436	Dcaf12	-0.589	31.4377	51.8838	0.00063
ENSMUSG00000027079	Clp1	-0.588	6.0605	9.9915	0.029
ENSMUSG00000062729	Ppox	-0.588	21.1248	34.7578	0.0066
ENSMUSG00000020640	Itsn2	-0.586	8.29467	13.6877	0.0017
ENSMUSG00000008496	Pou2f2	-0.586	3.54117	5.82317	0.01
ENSMUSG00000036943	Rab8b	-0.586	18.063	29.681	0.00076
ENSMUSG00000001128	Cfp	-0.585	42.0492	69.0732	0.0011
ENSMUSG00000029202	Pds5a	-0.584	5.124	8.4365	0.00061
ENSMUSG00000031807	Pgls	-0.584	18.0853	29.6292	0.0018
ENSMUSG00000079197	Psme2	-0.583	23.3557	38.3715	0.0031
ENSMUSG00000022105	Rb1	-0.583	12.3852	20.2773	0.0011
ENSMUSG00000031659	Adcy7	-0.582	12.0765	19.8402	0.00062
ENSMUSG00000037348	Paqr7	-0.582	4.71067	7.73417	0.017
ENSMUSG00000031822	Gse1	-0.581	10.503	17.2443	0.001
ENSMUSG00000045679	Pqlc3	-0.581	6.74117	11.0563	0.0038
ENSMUSG00000032067	Pts	-0.581	21.1262	34.6042	0.016
ENSMUSG00000005413	Hmox1	-0.58	54.529	89.1198	0.036
ENSMUSG00000055782	Abcd2	-0.577	7.02783	11.4577	0.0064
ENSMUSG00000026028	Trak2	-0.577	24.835	40.5157	0.0069
ENSMUSG00000027601	Mtfr1	-0.576	8.4665	13.8493	0.0058
ENSMUSG00000056220	Pla2g4a	-0.576	3.17233	5.18517	0.019
ENSMUSG00000029063	Nadk	-0.575	34.7045	56.641	0.00076
ENSMUSG00000032058	Ppp2r1b	-0.575	6.77367	11.1038	0.0027
ENSMUSG00000079426	Arpc4	-0.574	50.9303	83.0838	0.00083
ENSMUSG00000020212	Mdm1	-0.574	5.36167	8.74667	0.036
ENSMUSG00000041654	Slc39a11	-0.574	6.88117	11.2487	0.012
ENSMUSG00000061288	Taok3	-0.574	5.83083	9.5235	0.0015
ENSMUSG00000033446	Lpar6	-0.573	3.62417	5.89783	0.022
ENSMUSG00000000568	Hnrnpd	-0.572	21.273	34.6908	0.0009
ENSMUSG00000040945	Rcc2	-0.572	34.1157	55.7228	0.00088
ENSMUSG00000024067	Dpy30	-0.571	15.6542	25.5677	0.038
ENSMUSG00000040599	Mis12	-0.57	9.293	15.1435	0.011
ENSMUSG00000079481	Nhsl2	-0.569	3.134	5.09133	0.0026
ENSMUSG00000031928	Mre11a	-0.568	3.441	5.59517	0.023
ENSMUSG00000022253	Nadk2	-0.568	11.8445	19.2528	0.0031
ENSMUSG00000029455	Aldh2	-0.567	63.7367	103.267	0.0027
ENSMUSG00000029253	Cenpc1	-0.567	4.6475	7.547	0.014
ENSMUSG00000031403	Dkc1	-0.567	8.74533	14.2568	0.0055
ENSMUSG00000028367	Txn1	-0.567	93.1395	151.314	0.001
ENSMUSG00000078453	Abracl	-0.566	34.48	56.0088	0.012
ENSMUSG00000020564	Atxn7l1	-0.566	3.41067	5.52883	0.0044
ENSMUSG00000028937	Acot7	-0.565	8.016	13.0272	0.033
ENSMUSG00000009575	Cbx5	-0.564	11.6388	18.894	0.0011
ENSMUSG00000027361	Gabpb1	-0.564	3.22183	5.227	0.014
ENSMUSG00000025817	Nudt5	-0.563	3.09917	5.03367	0.023
ENSMUSG00000040322	Slc25a24	-0.563	13.7663	22.3197	0.003
ENSMUSG00000020476	Dbnl	-0.562	34.5648	55.8873	0.0015
ENSMUSG00000066278	Vps37b	-0.562	9.917	16.0578	0.014
ENSMUSG00000029174	Tbc1d1	-0.56	4.87817	7.902	0.0054
ENSMUSG00000046718	Bst2	-0.558	26.6865	43.2407	0.024
ENSMUSG00000004665	Cnn2	-0.558	93.4405	150.614	0.002
ENSMUSG00000038544	Inip	-0.558	3.538	5.71433	0.024
ENSMUSG00000030536	Iqgap1	-0.558	16.0065	25.8562	0.0019
ENSMUSG00000023809	Rps6ka2	-0.558	4.06667	6.5945	0.015
ENSMUSG00000036698	Ago2	-0.557	7.85567	12.6905	0.0013
ENSMUSG00000044465	Fam160a2	-0.557	4.08	6.58083	0.004
ENSMUSG00000033066	Gas7	-0.557	5.19983	8.4005	0.0023
ENSMUSG00000024818	Slc25a45	-0.557	9.4255	15.2022	0.016
ENSMUSG00000076437	2700094K13Rik	-0.556	14.448	23.294	0.039
ENSMUSG00000053398	Phgdh	-0.556	9.08083	14.6647	0.019
ENSMUSG00000025198	Erlin1	-0.555	5.81183	9.36567	0.012
ENSMUSG00000030243	Recql	-0.555	3.1435	5.06867	0.018
ENSMUSG00000022564	Grina	-0.554	136.623	219.416	0.0025
ENSMUSG00000046722	Cdc42se1	-0.553	29.0078	46.6248	0.0017
ENSMUSG00000029613	Eif2ak1	-0.553	16.5733	26.6037	0.0064
ENSMUSG00000030019	Fbxl14	-0.553	17.3315	27.8625	0.004
ENSMUSG00000027397	Slc20a1	-0.553	10.4625	16.8723	0.0035
ENSMUSG00000043207	Zmpste24	-0.553	11.429	18.3817	0.0019
ENSMUSG00000006219	Fblim1	-0.552	3.4175	5.51817	0.031
ENSMUSG00000057069	Ero1lb	-0.551	4.669	7.49983	0.03
ENSMUSG00000038212	Hiatl1	-0.547	23.5835	37.7612	0.0017
ENSMUSG00000046949	Nqo2	-0.547	5.79	9.28917	0.02
ENSMUSG00000046324	Ermp1	-0.546	5.98533	9.589	0.003
ENSMUSG00000027333	Smox	-0.546	14.4582	23.1145	0.027
ENSMUSG00000023277	Twf2	-0.546	29.291	46.964	0.0015
ENSMUSG00000074141	Il4i1	-0.545	6.6515	10.6588	0.0055
ENSMUSG00000036112	Metap2	-0.545	26.851	42.8175	0.016
ENSMUSG00000026029	Casp8	-0.544	13.317	21.296	0.0073
ENSMUSG00000033386	Frrs1	-0.544	4.01933	6.42833	0.013
ENSMUSG00000037533	Rapgef6	-0.543	4.05783	6.4875	0.0039
ENSMUSG00000030577	Cd22	-0.542	6.25117	9.98967	0.015
ENSMUSG00000037461	Ints7	-0.542	5.4685	8.75567	0.0068
ENSMUSG00000022216	Psme1	-0.541	24.6313	39.279	0.0045
ENSMUSG00000029484	Anxa3	-0.54	17.913	28.5237	0.027
ENSMUSG00000019920	Lims1	-0.54	42.1182	67.1602	0.0022
ENSMUSG00000034673	Pbx2	-0.539	18.2352	29.0362	0.0033
ENSMUSG00000024456	Diap1	-0.538	24.7513	39.4057	0.0018
ENSMUSG00000059005	Hnrnpa3	-0.538	52.4667	83.6097	0.0036
ENSMUSG00000022443	Myh9	-0.538	63.9745	101.851	0.033
ENSMUSG00000036461	Elf1	-0.537	20.6005	32.8087	0.0024
ENSMUSG00000047045	Tmem164	-0.537	10.981	17.4728	0.003
ENSMUSG00000058446	Znrf2	-0.537	5.6215	8.9555	0.0093
ENSMUSG00000030279	C2cd5	-0.536	4.36917	6.9375	0.0044
ENSMUSG00000041926	Rnpep	-0.536	8.462	13.4382	0.0042
ENSMUSG00000027460	Angpt4	-0.535	6.66267	10.6088	0.047
ENSMUSG00000014496	Ankrd28	-0.535	14.9008	23.6628	0.0022
ENSMUSG00000022575	Gsdmd	-0.532	25.6732	40.6385	0.007
ENSMUSG00000029771	Irf5	-0.532	13.0285	20.6618	0.012
ENSMUSG00000032312	Csk	-0.531	44.7052	70.9208	0.0023
ENSMUSG00000046688	Tifa	-0.531	17.2535	27.4073	0.0071
ENSMUSG00000024312	Wdr46	-0.531	10.9883	17.3985	0.024
ENSMUSG00000027940	Tpm3	-0.529	42.024	66.5253	0.0035
ENSMUSG00000032786	Alas1	-0.528	19.5903	30.8673	0.0029
ENSMUSG00000024339	Tap2	-0.528	18.3292	28.9212	0.0043
ENSMUSG00000074746	Pdzd8	-0.527	9.76067	15.4327	0.0038
ENSMUSG00000057110	Cntrl	-0.526	6.06133	9.5645	0.0055
ENSMUSG00000026356	Dars	-0.526	15.0428	23.803	0.0033
ENSMUSG00000024097	Srsf7	-0.526	39.5995	62.7267	0.0027
ENSMUSG00000048578	Mlec	-0.525	36.231	57.2273	0.0025
ENSMUSG00000020806	Rhbdf2	-0.525	5.85917	9.25683	0.019
ENSMUSG00000039253	Fn3krp	-0.524	8.8025	13.8765	0.042
ENSMUSG00000034453	Polr3b	-0.524	6.27867	9.921	0.017
ENSMUSG00000035726	Supt16	-0.524	22.2277	35.103	0.0027
ENSMUSG00000042460	C1galt1	-0.523	14.5783	23.0068	0.0032
ENSMUSG00000018189	Uchl5	-0.523	8.8815	14.0235	0.026
ENSMUSG00000039841	Zfp800	-0.523	4.67283	7.3765	0.037
ENSMUSG00000029465	Arpc3	-0.522	41.2292	64.8865	0.003
ENSMUSG00000031897	Psmb10	-0.522	17.8848	28.1722	0.034
ENSMUSG00000026687	Aldh9a1	-0.521	16.7638	26.3787	0.0056
ENSMUSG00000070738	Dgkd	-0.52	18.0925	28.546	0.003
ENSMUSG00000046062	Ppp1r15b	-0.52	23.1772	36.4462	0.003
ENSMUSG00000046879	Irgm1	-0.518	4.74	7.453	0.025
ENSMUSG00000024725	Ostf1	-0.518	19.9985	31.3938	0.0033
ENSMUSG00000029863	Casp2	-0.517	5.99383	9.419	0.01
ENSMUSG00000071172	Srsf3	-0.517	31.5697	49.652	0.0029
ENSMUSG00000032562	Gnai2	-0.516	125.082	196.087	0.012
ENSMUSG00000027067	Ssrp1	-0.516	41.4733	65.1095	0.0032
ENSMUSG00000022489	Pde1b	-0.515	9.83967	15.3697	0.029
ENSMUSG00000028282	Casp8ap2	-0.514	3.7115	5.81433	0.031
ENSMUSG00000037070	Rbmxl1	-0.514	13.095	20.5535	0.039
ENSMUSG00000038068	Rnf144b	-0.513	5.88467	9.20717	0.025
ENSMUSG00000074088	Snrnp40	-0.513	7.07967	11.0923	0.025
ENSMUSG00000043091	Tuba1c	-0.513	36.1987	56.7283	0.0059
ENSMUSG00000028465	Tln1	-0.512	59.8525	93.5548	0.022
ENSMUSG00000042350	Arel1	-0.511	10.0767	15.734	0.0066
ENSMUSG00000024525	Impa2	-0.511	11.8243	18.4968	0.045
ENSMUSG00000066800	Rnasel	-0.511	8.0775	12.59	0.0092
ENSMUSG00000027951	Adar	-0.51	7.203	11.2547	0.0086
ENSMUSG00000085208	Brip1os	-0.51	6.569	10.2512	0.012
ENSMUSG00000031146	Plp2	-0.51	44.9058	70.1748	0.0059
ENSMUSG00000025138	Sirt7	-0.51	11.1585	17.424	0.0088
ENSMUSG00000041781	Cpsf2	-0.509	10.3543	16.1975	0.008
ENSMUSG00000037750	Fam222b	-0.508	6.11783	9.52533	0.047
ENSMUSG00000021670	Hmgcr	-0.508	4.28367	6.68533	0.024
ENSMUSG00000016087	Fli1	-0.507	15.0503	23.4638	0.0093
ENSMUSG00000029298	Gbp9	-0.507	4.8375	7.55933	0.024
ENSMUSG00000050552	Lamtor4	-0.507	22.8247	35.529	0.029
ENSMUSG00000005732	Ranbp1	-0.506	23.9595	37.4613	0.014
ENSMUSG00000025572	Tmc6	-0.506	14.9518	23.2607	0.0089
ENSMUSG00000026399	Cd55	-0.505	5.29617	8.24767	0.028
ENSMUSG00000029513	Prkab1	-0.505	16.291	25.3355	0.011
ENSMUSG00000071369	Map3k5	-0.504	5.63833	8.78567	0.019
ENSMUSG00000039697	Ncoa7	-0.503	5.08367	7.9045	0.034
ENSMUSG00000018379	Srsf1	-0.503	42.3055	65.8477	0.0058
ENSMUSG00000024937	Ehbp1l1	-0.502	27.9775	43.5125	0.0032
ENSMUSG00000029022	Miip	-0.502	7.10433	11.0437	0.03
ENSMUSG00000020846	Fam101b	-0.501	27.763	43.0185	0.0053
ENSMUSG00000062825	Actg1	-0.5	199.435	309.584	0.021
ENSMUSG00000026827	Gpd2	-0.5	5.11417	7.93517	0.017
ENSMUSG00000029528	Pxn	-0.5	19.271	29.9167	0.0038
ENSMUSG00000058706	0610030E20Rik	-0.499	11.4885	17.8147	0.0069
ENSMUSG00000024158	Hagh	-0.498	24.0937	37.3062	0.027
ENSMUSG00000052609	Plekhg3	-0.498	8.85867	13.7437	0.012
ENSMUSG00000021868	Ppif	-0.498	8.6015	13.3385	0.026
ENSMUSG00000056305	Usp39	-0.498	13.7847	21.4112	0.022
ENSMUSG00000026960	Arl6ip6	-0.497	8.84683	13.7023	0.044
ENSMUSG00000026547	Tagln2	-0.497	74.8512	116.085	0.0041
ENSMUSG00000043131	Mob1a	-0.496	34.1333	52.9058	0.0042
ENSMUSG00000024896	Minpp1	-0.494	19.613	30.3807	0.012
ENSMUSG00000054091	1810037I17Rik	-0.493	21.2653	32.8788	0.041
ENSMUSG00000039031	Arhgap18	-0.493	9.72817	15.0198	0.019
ENSMUSG00000047648	Fbxo30	-0.493	7.50667	11.602	0.021
ENSMUSG00000042292	Mkl1	-0.493	13.1668	20.3185	0.0071
ENSMUSG00000035248	Zcchc6	-0.493	20.4905	31.6287	0.0059
ENSMUSG00000055447	Cd47	-0.492	32.4965	50.1107	0.0063
ENSMUSG00000005698	Ctcf	-0.492	23.1428	35.7167	0.0055
ENSMUSG00000054520	Sh3bp2	-0.491	8.28617	12.7728	0.024
ENSMUSG00000002820	Atg4d	-0.49	12.7757	19.6962	0.028
ENSMUSG00000040479	Dgkz	-0.49	24.384	37.5928	0.0055
ENSMUSG00000031328	Flna	-0.49	83.457	128.575	0.048
ENSMUSG00000040385	Ppp1ca	-0.49	154.323	237.853	0.0059
ENSMUSG00000079557	March2	-0.489	15.4387	23.7193	0.008
ENSMUSG00000020790	Ankfy1	-0.488	6	9.2425	0.0075
ENSMUSG00000020899	Pfas	-0.488	3.92767	6.05367	0.027
ENSMUSG00000078812	Eif5a	-0.487	112.447	173.157	0.0079
ENSMUSG00000030844	Rgs10	-0.487	15.6945	24.1467	0.039
ENSMUSG00000027637	1110008F13Rik	-0.486	20.5055	31.5337	0.011
ENSMUSG00000030314	Atg7	-0.486	3.6875	5.6595	0.045
ENSMUSG00000090523	Gypc	-0.486	28.836	44.2692	0.022
ENSMUSG00000046157	Tmem229b	-0.486	9.93267	15.3072	0.015
ENSMUSG00000066979	Bub3	-0.485	29.0737	44.6802	0.011
ENSMUSG00000007041	Clic1	-0.485	67.2023	103.099	0.0064
ENSMUSG00000048668	Rhno1	-0.485	5.42583	8.339	0.045
ENSMUSG00000041133	Smc1a	-0.485	23.1547	35.5488	0.0057
ENSMUSG00000003134	Tbc1d8	-0.485	11.3743	17.458	0.014
ENSMUSG00000097415	AU020206	-0.481	19.4667	29.8503	0.011
ENSMUSG00000040242	Fgfr1op2	-0.481	21.1303	32.3843	0.0063
ENSMUSG00000041408	Wapl	-0.481	15.697	24.027	0.0074
ENSMUSG00000058704	Memo1	-0.479	31.831	48.5775	0.022
ENSMUSG00000019763	Rmnd1	-0.479	3.68517	5.6475	0.048
ENSMUSG00000034006	Pqlc1	-0.478	5.5635	8.50167	0.032
ENSMUSG00000037896	Rcor1	-0.478	11.4527	17.527	0.01
ENSMUSG00000028560	Usp1	-0.478	19.8773	30.3895	0.01
ENSMUSG00000042492	Tbc1d10b	-0.477	17.9328	27.3982	0.009
ENSMUSG00000029723	Tsc22d4	-0.477	15.2932	23.3308	0.0072
ENSMUSG00000052296	Ppp6r1	-0.476	35.1072	53.5928	0.0071
ENSMUSG00000042404	Dennd4b	-0.475	10.818	16.5227	0.0087
ENSMUSG00000050721	Plekho2	-0.475	27.3423	41.7523	0.0083
ENSMUSG00000067851	Arfgef1	-0.474	8.01967	12.23	0.0081
ENSMUSG00000029267	Mtf2	-0.474	6.8975	10.5155	0.026
ENSMUSG00000033088	Triobp	-0.473	5.29417	8.06017	0.016
ENSMUSG00000051396	Hspa14	-0.472	5.10333	7.7775	0.027
ENSMUSG00000006304	Arpc2	-0.471	132.869	202.085	0.012
ENSMUSG00000025607	Copg2	-0.471	9.03183	13.7352	0.021
ENSMUSG00000002718	Cse1l	-0.471	11.667	17.7973	0.011
ENSMUSG00000074886	Grk6	-0.471	37.6033	57.062	0.0096
ENSMUSG00000033499	Larp4b	-0.471	11.505	17.4867	0.0088
ENSMUSG00000024764	Naa40	-0.471	11.3847	17.3375	0.029
ENSMUSG00000042129	Rassf4	-0.471	7.70267	11.7243	0.01
ENSMUSG00000027671	Actl6a	-0.469	8.4975	12.932	0.035
ENSMUSG00000034255	Arhgap27	-0.468	6.86367	10.3947	0.026
ENSMUSG00000019810	Fuca2	-0.468	7.28183	11.0423	0.02
ENSMUSG00000027506	Tpd52	-0.467	7.72483	11.7015	0.017
ENSMUSG00000025366	Esyt1	-0.466	38.9852	59.0305	0.0073
ENSMUSG00000057388	Mrpl18	-0.466	23.9452	36.3733	0.03
ENSMUSG00000037824	Tspan14	-0.466	26.334	39.8862	0.015
ENSMUSG00000042079	Hnrnpf	-0.465	46.1518	69.9828	0.0099
ENSMUSG00000022142	Nup155	-0.465	5.3245	8.0735	0.035
ENSMUSG00000050627	Gpd1l	-0.464	12.1093	18.3407	0.013
ENSMUSG00000030104	Edem1	-0.463	17.395	26.3367	0.0092
ENSMUSG00000090394	4930523C07Rik	-0.462	4.445	6.714	0.025
ENSMUSG00000027968	Larp7	-0.462	13.579	20.5492	0.038
ENSMUSG00000041528	Rnf123	-0.462	15.764	23.7962	0.016
ENSMUSG00000060802	B2m	-0.461	503.094	761.912	0.024
ENSMUSG00000036427	Gpi1	-0.461	63.9468	96.3837	0.023
ENSMUSG00000027435	Cd93	-0.46	13.6123	20.5628	0.01
ENSMUSG00000022051	Bnip3l	-0.459	42.9572	64.6308	0.013
ENSMUSG00000033170	Card10	-0.458	5.6885	8.57717	0.049
ENSMUSG00000002221	Paxip1	-0.458	3.927	5.92117	0.03
ENSMUSG00000034189	Hsdl1	-0.457	11.309	17.0238	0.044
ENSMUSG00000066415	Msl2	-0.456	13.9295	20.991	0.013
ENSMUSG00000050029	Rap2c	-0.456	16.1987	24.387	0.017
ENSMUSG00000027573	Gid8	-0.455	21.474	32.2488	0.026
ENSMUSG00000061607	Mdc1	-0.455	5.77483	8.7065	0.031
ENSMUSG00000026434	Nucks1	-0.455	14.3308	21.5725	0.012
ENSMUSG00000011752	Pgam1	-0.455	22.0212	33.088	0.036
ENSMUSG00000024642	Tle4	-0.455	6.83233	10.3087	0.042
ENSMUSG00000021728	Emb	-0.454	52.8988	79.3932	0.028
ENSMUSG00000064289	Tank	-0.454	7.35467	11.0652	0.028
ENSMUSG00000024410	3110002H16Rik	-0.453	6.45883	9.70567	0.041
ENSMUSG00000041890	Git2	-0.453	4.9295	7.40483	0.014
ENSMUSG00000022314	Rad21	-0.453	62.8022	94.2647	0.014
ENSMUSG00000029622	Arpc1b	-0.452	53.173	79.7392	0.017
ENSMUSG00000028034	Fubp1	-0.452	5.4055	8.14283	0.013
ENSMUSG00000014226	Cacybp	-0.451	15.3448	23.0892	0.036
ENSMUSG00000000915	Hip1r	-0.451	8.021	11.9915	0.027
ENSMUSG00000068798	Rap1a	-0.451	32.5355	48.8113	0.014
ENSMUSG00000031715	Smarca5	-0.451	14.8195	22.2383	0.012
ENSMUSG00000027883	Gpsm2	-0.45	9.7915	14.6877	0.035
ENSMUSG00000034354	Mtmr3	-0.45	19.0187	28.4908	0.013
ENSMUSG00000032727	Mier3	-0.449	6.62467	9.93667	0.038
ENSMUSG00000002748	Baz1b	-0.448	10.8252	16.2438	0.011
ENSMUSG00000026914	Psmd14	-0.448	15.2303	22.834	0.031
ENSMUSG00000032812	Arap1	-0.447	15.3603	22.9398	0.014
ENSMUSG00000035781	R3hdm4	-0.447	68.861	102.868	0.013
ENSMUSG00000020064	Herc4	-0.446	15.1482	22.6205	0.023
ENSMUSG00000060733	Ipmk	-0.446	5.87117	8.78133	0.037
ENSMUSG00000011257	Pabpc4	-0.446	39.9743	59.785	0.011
ENSMUSG00000026667	Uhmk1	-0.445	9.09967	13.6183	0.019
ENSMUSG00000008393	Carhsp1	-0.444	35.6582	53.0737	0.048
ENSMUSG00000026688	Mgst3	-0.444	34.1413	50.9878	0.048
ENSMUSG00000028708	Mknk1	-0.444	13.0478	19.4757	0.026
ENSMUSG00000026112	Coa5	-0.443	15.7075	23.4807	0.012
ENSMUSG00000042744	Gm15800	-0.443	5.51667	8.21267	0.022
ENSMUSG00000021608	Lpcat1	-0.443	19.178	28.582	0.02
ENSMUSG00000028792	Ak2	-0.442	31.7633	47.3898	0.021
ENSMUSG00000026192	Atic	-0.442	5.93967	8.88183	0.026
ENSMUSG00000005103	Wdr1	-0.442	23.482	35.0222	0.016
ENSMUSG00000005483	Dnajb1	-0.441	19.24	28.7055	0.036
ENSMUSG00000046985	Tapt1	-0.441	18.928	28.2245	0.017
ENSMUSG00000008730	Hipk1	-0.44	20.7407	30.8745	0.019
ENSMUSG00000018677	Slc25a39	-0.44	33.6773	50.0525	0.02
ENSMUSG00000028676	Srsf10	-0.44	13.1932	19.6762	0.017
ENSMUSG00000021116	Eif2s1	-0.438	13.7823	20.5652	0.031
ENSMUSG00000011884	Gltp	-0.438	30.4002	45.1563	0.029
ENSMUSG00000021693	Kif2a	-0.438	8.25683	12.2535	0.031
ENSMUSG00000071866	Ppia	-0.437	82.4957	122.692	0.022
ENSMUSG00000017664	Slc35c2	-0.437	10.4555	15.5333	0.04
ENSMUSG00000025742	Prps2	-0.436	8.84267	13.1923	0.041
ENSMUSG00000030788	Rnf141	-0.436	7.08367	10.5087	0.042
ENSMUSG00000029147	Ppm1g	-0.435	21.1702	31.4728	0.017
ENSMUSG00000039294	BC017643	-0.434	14.8698	22.0382	0.027
ENSMUSG00000040613	Apobec1	-0.433	17.2882	25.5743	0.043
ENSMUSG00000070733	Fryl	-0.432	4.677	6.93	0.025
ENSMUSG00000044147	Arf6	-0.431	28.9093	42.8777	0.016
ENSMUSG00000097971	Gm26917	-0.431	12.6857	18.7873	0.041
ENSMUSG00000060373	Hnrnpc	-0.431	48.2603	71.6092	0.015
ENSMUSG00000030697	Ppp4c	-0.431	16.1582	23.9198	0.025
ENSMUSG00000057236	Rbbp4	-0.43	18.509	27.3777	0.018
ENSMUSG00000048379	Socs4	-0.429	5.98467	8.853	0.044
ENSMUSG00000021374	Nup153	-0.428	10.6687	15.7712	0.022
ENSMUSG00000023169	Slc38a1	-0.428	5.85933	8.67167	0.047
ENSMUSG00000038481	Cdk19	-0.426	11.2485	16.5722	0.026
ENSMUSG00000032350	Gclc	-0.426	19.3795	28.5502	0.034
ENSMUSG00000026020	Nop58	-0.426	4.438	6.5725	0.04
ENSMUSG00000034595	Ppp1r18	-0.425	25.2035	37.1377	0.021
ENSMUSG00000021281	Tnfaip2	-0.425	22.7375	33.5283	0.022
ENSMUSG00000047879	Usp14	-0.425	7.629	11.2572	0.04
ENSMUSG00000043279	Trim56	-0.423	7.02533	10.3337	0.031
ENSMUSG00000038766	Gabpb2	-0.421	5.24733	7.70883	0.025
ENSMUSG00000020358	Hnrnpab	-0.421	87.8148	129.297	0.026
ENSMUSG00000022710	Usp7	-0.42	24.1825	35.5002	0.024
ENSMUSG00000024290	Rock1	-0.419	15.0035	22.019	0.027
ENSMUSG00000021451	Sema4d	-0.419	13.871	20.3878	0.019
ENSMUSG00000030213	Atf7ip	-0.418	4.862	7.135	0.022
ENSMUSG00000079523	Tmsb10	-0.418	119.786	175.652	0.021
ENSMUSG00000030678	Maz	-0.416	64.2428	94.2415	0.024
ENSMUSG00000075284	Wipf1	-0.416	20.8837	30.5875	0.021
ENSMUSG00000027346	Gpcpd1	-0.412	14.7338	21.5038	0.021
ENSMUSG00000021823	Vcl	-0.412	36.8063	53.7382	0.027
ENSMUSG00000038664	Herc1	-0.41	3.72183	5.42767	0.028
ENSMUSG00000027452	Acss1	-0.409	12.7923	18.6902	0.037
ENSMUSG00000020455	Trim11	-0.409	15.9867	23.2807	0.049
ENSMUSG00000045216	Hs6st1	-0.407	12.236	17.8147	0.041
ENSMUSG00000045210	Vcpip1	-0.407	5.49017	7.99533	0.046
ENSMUSG00000059923	Grb2	-0.406	39.5008	57.4388	0.027
ENSMUSG00000025958	Creb1	-0.405	4.2495	6.18067	0.042
ENSMUSG00000031833	Mast3	-0.405	15.8998	23.0468	0.038
ENSMUSG00000027184	Caprin1	-0.404	20.3322	29.5913	0.029
ENSMUSG00000019370	Calm3	-0.403	77.146	111.988	0.028
ENSMUSG00000054693	Adam10	-0.402	36.4452	52.8538	0.031
ENSMUSG00000040188	Scamp2	-0.402	29.1615	42.2808	0.038
ENSMUSG00000005936	Kctd20	-0.4	32.233	46.6428	0.034
ENSMUSG00000027639	Samhd1	-0.4	29.2152	42.3197	0.041
ENSMUSG00000037012	Hk1	-0.399	18.4567	26.7637	0.038
ENSMUSG00000007458	M6pr	-0.399	31.9547	46.2783	0.028
ENSMUSG00000007029	Vars	-0.397	25.298	36.5485	0.036
ENSMUSG00000027479	Mapre1	-0.396	14.8237	21.4337	0.03
ENSMUSG00000072501	Phf20l1	-0.394	11.9018	17.177	0.038
ENSMUSG00000027130	Slc12a6	-0.39	9.30567	13.3858	0.037
ENSMUSG00000028800	Hdac1	-0.389	19.2255	27.6912	0.045
ENSMUSG00000028603	Scp2	-0.387	28.7313	41.1768	0.037
ENSMUSG00000016319	Slc25a5	-0.387	108.343	155.735	0.039
ENSMUSG00000036565	Ttyh3	-0.387	25.7473	36.9653	0.032
ENSMUSG00000032870	Smap2	-0.386	31.8963	45.78	0.042
ENSMUSG00000070544	Top1	-0.381	12.5177	17.9183	0.047
ENSMUSG00000028790	Khdrbs1	-0.379	17.5483	25.0868	0.037
ENSMUSG00000005142	Man2b1	-0.379	51.0275	72.749	0.044
ENSMUSG00000061136	Prpf40a	-0.379	8.7695	12.5272	0.047
ENSMUSG00000007880	Arid1a	-0.377	16.2587	23.1667	0.049
ENSMUSG00000054766	Set	-0.377	35.6812	51.0183	0.042
ENSMUSG00000075415	Fnbp1	-0.376	10.6043	15.0997	0.045
ENSMUSG00000063410	Stk24	-0.373	41.5472	59.0827	0.048
ENSMUSG00000004897	Hdgf	-0.366	67.039	95.0417	0.049

## Sheet: Table S5
Table S5. Genes upregulated in both Jrt and oim mice
ID	Gene	log FC (Jrt)	RPKM (Jrt)	RPKM (WT)	P (Jrt)	log FC (oim)	RPKM (oim)	RPKM (WT)	P (oim)
ENSMUSG00000025479	Cyp2e1	2.087	24.2218	6.169	0.0093	2.463	14.936	2.9415	9e-06
ENSMUSG00000020805	Slc13a5	1.373	12.0503	4.9595	3.7e-07	1.432	10.7237	4.3555	5.3e-06
ENSMUSG00000027966	Col11a1	1.226	50.721	23.163	0.0063	0.976	24.082	13.5102	3.2e-08
ENSMUSG00000024330	Col11a2	1.206	287.892	133.363	0.015	0.946	158.585	90.735	3.8e-05
ENSMUSG00000032207	Lipc	1.2	31.0195	14.409	1.6e-07	0.655	13.4213	9.39633	0.033
ENSMUSG00000029161	Cgref1	1.194	41.3912	19.2795	2.2e-08	1.721	26.266	8.79217	2.6e-16
ENSMUSG00000031906	Smpd3	1.148	48.825	23.4805	3.5e-06	1.329	18.2393	8.0065	0.016
ENSMUSG00000025489	Ifitm5	1.131	44.5027	21.6095	0.0002	1.065	28.4773	14.9752	0.00018
ENSMUSG00000025213	Kazald1	1.099	61.422	30.5113	3.7e-07	0.992	29.1857	16.181	0.0067
ENSMUSG00000054196	Cthrc1	1.036	73.5078	38.1243	3.5e-06	1.345	76.6213	33.3412	2.3e-06
ENSMUSG00000030222	Rerg	1.033	10.164	5.30075	0.0016	1.522	12.3332	4.71467	4.3e-07
ENSMUSG00000059901	Adamts14	0.989	11.9428	6.40475	7.9e-05	0.803	9.542	6.03133	0.00036
ENSMUSG00000024232	Bambi	0.985	9.45675	5.076	0.00028	1.473	12.8285	5.09383	1.3e-13
ENSMUSG00000000753	Serpinf1	0.965	784.211	427.967	0.038	1.251	698.722	324.348	2.8e-07
ENSMUSG00000036596	Cpz	0.946	62.7263	34.7598	4.4e-06	1.081	58.4737	30.6077	2.7e-06
ENSMUSG00000029307	Dmp1	0.941	139.075	76.8882	7.9e-05	1.468	275.125	109.76	0.00023
ENSMUSG00000057457	Phex	0.919	27.5755	15.5222	0.028	0.861	21.0225	12.7685	2.3e-06
ENSMUSG00000043333	Rhbdl2	0.913	6.43825	3.63925	0.035	1.389	5.408	2.2805	1.2e-05
ENSMUSG00000022440	C1qtnf6	0.887	59.006	33.9573	6.1e-05	1.186	62.0617	30.1568	2.7e-06
ENSMUSG00000028197	Col24a1	0.881	11.66	6.744	0.044	0.828	7.2165	4.49217	0.047
ENSMUSG00000005124	Wisp1	0.867	39.5797	23.1165	5.4e-05	0.654	41.919	29.3578	0.026
ENSMUSG00000025185	Loxl4	0.866	9.46225	5.52225	0.0065	1.29	13.1083	5.909	1.9e-07
ENSMUSG00000024529	Lox	0.864	83.4185	48.7375	0.0081	2.082	157.915	41.1708	7e-08
ENSMUSG00000054675	Tmem119	0.857	90.5613	53.1282	0.00017	0.657	42.4633	29.6445	0.0014
ENSMUSG00000030513	Pcsk6	0.857	36.6455	21.6045	0.00012	0.949	18.681	10.6622	0.0022
ENSMUSG00000041193	Pla2g5	0.857	20.0482	11.8067	0.0022	1.071	18.4233	9.6385	3.3e-07
ENSMUSG00000079022	Col22a1	0.855	42.1427	24.9035	0.0014	1.055	24.4852	12.9937	5.9e-10
ENSMUSG00000001131	Timp1	0.854	70.897	41.4963	0.023	1.067	81.8415	43.1148	0.01
ENSMUSG00000026574	Dpt	0.849	119.937	70.9355	0.00024	0.946	97.2793	55.7098	0.0085
ENSMUSG00000048782	Insc	0.838	14.3025	8.48825	0.0038	1.389	14.2677	6.0135	2.6e-11
ENSMUSG00000020264	Slc36a2	0.836	35.954	21.4367	0.00039	0.919	27.3833	15.9253	1.1e-06
ENSMUSG00000041608	Entpd3	0.822	8.87225	5.36525	0.012	1.31	7.02717	3.13217	2.1e-07
ENSMUSG00000044017	Adgrd1	0.821	9.88175	5.9685	0.0007	1.424	7.459	3.0485	2e-12
ENSMUSG00000002732	Fkbp7	0.81	44.693	27.1118	0.0022	1.002	40.9452	22.559	1.3e-06
ENSMUSG00000032374	Plod2	0.799	38.761	23.6938	0.00015	1.598	34.0733	12.4278	4.1e-21
ENSMUSG00000036867	Smad6	0.795	15.1913	9.29575	0.0065	0.816	10.435	6.56583	0.00092
ENSMUSG00000048368	Omd	0.789	78.9618	48.5168	0.0016	0.948	77.9815	44.3672	9.4e-08
ENSMUSG00000039208	Metrnl	0.784	44.9017	27.7525	0.00082	1.212	48.3103	23.0163	2.6e-10
ENSMUSG00000032265	Fam46a	0.781	46.6153	28.888	0.0013	0.671	38.808	26.8085	0.00029
ENSMUSG00000044646	Zbtb7c	0.774	10.6342	6.62175	0.0091	0.784	6.034	3.863	0.0071
ENSMUSG00000039883	Lrrc17	0.766	14.0618	8.77475	0.015	1.039	11.9713	6.41733	0.0031
ENSMUSG00000032726	Bmp8a	0.76	13.747	8.632	0.023	1.343	18.8195	8.1635	4.8e-10
ENSMUSG00000001510	Dlx3	0.752	15.283	9.67325	0.01	0.74	10.6522	7.06367	0.015
ENSMUSG00000010830	Kdelr3	0.751	47.7005	30.1743	0.0039	1.088	34.3985	17.857	1.5e-05
ENSMUSG00000010660	Plcd1	0.744	25.9108	16.4833	0.0065	1.071	19.5595	10.2705	3.2e-07
ENSMUSG00000053863	Mepe	0.742	168.015	107.071	0.038	0.938	276.382	159.215	0.0024
ENSMUSG00000029718	Pcolce	0.741	171.325	109.264	0.014	0.698	83.6382	56.9097	0.023
ENSMUSG00000060284	Sp7	0.732	89.5115	57.2802	0.0026	0.8	52.2372	33.2233	0.00065
ENSMUSG00000043903	Gm22	0.732	11.9433	7.677	0.015	1.302	13.5263	6.04567	5.7e-09
ENSMUSG00000029108	Pcdh7	0.727	6.3925	4.111	0.013	1.104	7.03167	3.60817	1.8e-08
ENSMUSG00000029335	Bmp3	0.725	29.925	19.2503	0.0075	0.884	18.9492	11.3208	0.0087
ENSMUSG00000001555	Fkbp10	0.721	71.624	46.2752	0.0022	1.135	68.9888	34.6638	7.7e-10
ENSMUSG00000096956	Snhg18	0.711	25.4192	16.5038	0.046	1.053	26.9847	14.337	4.9e-06
ENSMUSG00000024076	Vit	0.707	30.9507	20.2067	0.0079	0.701	19.7058	13.3403	0.0015
ENSMUSG00000047712	Ust	0.707	11.3648	7.41125	0.025	1.339	14.876	6.48517	2.6e-11
ENSMUSG00000005973	Rcn1	0.706	52.4675	34.2103	0.0079	0.623	45.2132	32.4368	0.0024
ENSMUSG00000034066	Farp2	0.705	10.4467	6.81775	0.018	1.265	11.371	5.21433	3.1e-10
ENSMUSG00000068748	Ptprz1	0.704	6.401	4.18425	0.0046	1.046	6.7255	3.58217	2.2e-08
ENSMUSG00000018672	Copz2	0.703	41.4463	27.0975	0.0065	0.658	22.2383	15.5625	0.041
ENSMUSG00000022098	Bmp1	0.7	122.302	80.215	0.0091	0.901	93.3612	55.1403	5.5e-07
ENSMUSG00000050953	Gja1	0.691	141.546	93.134	0.024	0.611	89.7598	64.9893	0.0016
ENSMUSG00000050666	Vstm4	0.686	14.9058	9.83875	0.049	1.275	26.091	11.8803	6.6e-11
ENSMUSG00000028641	P3h1	0.685	36.8907	24.452	0.0041	1.12	28.562	14.5083	1.8e-08
ENSMUSG00000037852	Cpe	0.684	255.367	169.504	0.027	0.996	223.149	123.063	4.4e-08
ENSMUSG00000060572	Mfap2	0.672	36.1815	24.1905	0.033	1.295	47.8472	21.5175	3.2e-07
ENSMUSG00000056214	Pard6g	0.671	20.981	14.0083	0.021	0.547	14.098	10.6388	0.038
ENSMUSG00000000693	Loxl3	0.67	23.1405	15.4993	0.0061	0.949	21.4528	12.2083	1.8e-06
ENSMUSG00000030717	Nupr1	0.666	56.8348	38.0877	0.0032	1.458	77.3992	30.9667	7.3e-06
ENSMUSG00000000392	Fap	0.659	62.5273	42.0957	0.02	0.816	62.7215	39.169	8.6e-06
ENSMUSG00000026589	Sec16b	0.655	12.1003	8.16975	0.036	0.712	7.985	5.37167	0.0031
ENSMUSG00000036545	Adamts2	0.652	52.9093	35.8477	0.038	0.962	51.6857	29.2245	2.5e-07
ENSMUSG00000028766	Alpl	0.65	94.3178	63.855	0.023	1.083	80.6532	41.9748	1.8e-08
ENSMUSG00000024538	Ppic	0.648	177.436	120.378	0.0091	1.36	243.089	104.571	2.3e-11
ENSMUSG00000090084	Srpx	0.648	20.6798	14.0622	0.016	0.849	19.6125	12.0092	0.00012
ENSMUSG00000052504	Epha3	0.648	11.7572	7.9745	0.035	0.975	13.2643	7.41267	0.00016
ENSMUSG00000020122	Egfr	0.648	7.06375	4.803	0.015	1.366	9.475	4.0515	6e-11
ENSMUSG00000019539	Rcn3	0.644	343.615	234.222	0.032	0.894	218.141	129.448	2.7e-05
ENSMUSG00000032492	Pth1r	0.643	72.569	49.3485	0.015	1.004	78.3728	43.0725	6.7e-09
ENSMUSG00000069920	B3gnt9	0.642	28.6048	19.4778	0.043	0.953	25.6602	14.6187	0.00034
ENSMUSG00000034205	Loxl2	0.64	25.083	17.1225	0.009	0.95	27.1883	15.5357	0.0024
ENSMUSG00000029061	Mmp23	0.638	29.3278	20.049	0.026	0.904	30.7415	18.1047	2.1e-05
ENSMUSG00000017969	Ptgis	0.634	93.2325	63.9915	0.0068	1.205	130.856	62.3242	4.2e-12
ENSMUSG00000031595	Pdgfrl	0.634	28.3247	19.3927	0.025	1.387	42.5305	17.9818	1.3e-07
ENSMUSG00000030074	Gxylt2	0.634	21.0938	14.4802	0.02	0.719	13.2283	8.86817	0.00025
ENSMUSG00000096145	Vkorc1	0.631	65.698	45.1932	0.033	0.786	51.2642	32.7903	0.00084
ENSMUSG00000035799	Twist1	0.628	60.0202	41.2732	0.023	0.886	52.7715	31.5147	4.3e-06
ENSMUSG00000021760	Gpx8	0.614	65.581	45.5787	0.036	0.8	56.6955	35.9387	0.0002
ENSMUSG00000019975	Ikbip	0.614	15.5945	10.8258	0.048	0.656	10.0863	7.05783	0.0055
ENSMUSG00000046186	Cd109	0.607	21.8242	15.1953	0.026	0.6	24.7647	18.0315	0.0023
ENSMUSG00000042804	Gpr153	0.606	28.9492	20.2368	0.023	0.995	18.9288	10.4755	3.7e-07
ENSMUSG00000050910	Cdr2l	0.606	15.7523	11.019	0.049	0.813	9.97617	6.26483	0.00061
ENSMUSG00000090210	Itga10	0.598	23.7617	16.7148	0.026	2.112	49.8693	12.6915	5.9e-30
ENSMUSG00000039787	Cercam	0.594	31.5102	22.2407	0.038	0.731	29.6182	19.668	0.00022
ENSMUSG00000036334	Igsf10	0.59	23.2785	16.4337	0.036	0.753	20.2967	13.246	0.021
ENSMUSG00000018906	P4ha2	0.589	17.804	12.5935	0.023	1.231	11.3788	5.357	3.8e-10
ENSMUSG00000020312	Shc2	0.589	14.3785	10.183	0.026	0.843	9.49267	5.833	8.5e-05
ENSMUSG00000035279	Ssc5d	0.588	20.1657	14.289	0.038	1.133	19.0433	9.62317	0.0035
ENSMUSG00000037206	Islr	0.58	112.708	80.198	0.031	0.729	104.458	69.7115	0.012
ENSMUSG00000032431	Crtap	0.577	87.1172	62.2233	0.025	0.697	61.212	41.6958	0.0005
ENSMUSG00000027230	Creb3l1	0.577	58.141	41.4958	0.026	1.198	49.8548	24.0173	6.3e-09
ENSMUSG00000022032	Scara5	0.573	23.7235	16.9743	0.043	1.468	34.9155	13.8257	5e-11
ENSMUSG00000025856	Pdgfa	0.572	27.988	20.0082	0.028	0.936	17.2372	9.93117	7.3e-06
ENSMUSG00000000093	Tbx2	0.568	29.3478	21.094	0.036	1.043	27.6777	14.721	1e-08
ENSMUSG00000040447	Spns2	0.566	25.964	18.6732	0.036	0.594	25.07	18.2948	0.0037
ENSMUSG00000067586	S1pr3	0.553	22.901	16.6498	0.047	0.664	20.8503	14.4455	0.00074
ENSMUSG00000031075	Ano1	0.553	17.9988	13.0905	0.034	1.022	11.2353	6.08417	0.0034

## Sheet: Table S6
Table S6. Genes downregulated in both Jrt and oim mice
ID	Gene	log FC (Jrt)	RPKM (Jrt)	RPKM (WT)	P (Jrt)	log FC (oim)	RPKM (oim)	RPKM (WT)	P (oim)
ENSMUSG00000051839	Gypa	-1.149	44.1528	104.331	4.4e-06	-1.185	57.37	141.343	0.012
ENSMUSG00000061311	Rag1	-0.99	2.41825	5.1065	0.0019	-1.591	3.27583	10.8245	2.5e-09
ENSMUSG00000082101	Slfn14	-0.954	4.666	9.60325	0.0011	-1.339	6.08633	16.7437	0.002
ENSMUSG00000037124	Trim58	-0.937	4.1825	8.4995	0.032	-1.061	5.23517	11.8908	0.007
ENSMUSG00000028332	Hemgn	-0.915	33.8655	67.9595	8.3e-05	-1.297	30.0595	80.1022	0.00074
ENSMUSG00000073400	Trim10	-0.896	25.0898	49.669	9.2e-05	-1.241	24.9177	63.9953	0.023
ENSMUSG00000023216	Epb42	-0.888	7.80325	15.3485	0.0002	-1.302	8.90317	23.7978	0.004
ENSMUSG00000032053	Pou2af1	-0.875	9.482	18.5485	0.01	-0.963	19.15	40.8753	4.8e-08
ENSMUSG00000019982	Myb	-0.855	10.8492	20.9132	0.0091	-1.321	18.3285	49.9902	1.2e-15
ENSMUSG00000027562	Car2	-0.852	115.549	222.007	0.0039	-1.229	106.239	270.781	0.00074
ENSMUSG00000026532	Spta1	-0.845	15.1837	28.9385	4.8e-05	-1.541	6.34367	19.9502	6.5e-08
ENSMUSG00000042066	Tmcc2	-0.83	27.9832	52.9085	0.00028	-0.975	34.5817	74.015	0.021
ENSMUSG00000006574	Slc4a1	-0.829	102.603	193.914	0.015	-1.111	123.969	290.198	0.014
ENSMUSG00000028717	Tal1	-0.827	13.253	25.0403	0.0016	-1.295	11.298	30.2133	6.8e-06
ENSMUSG00000028644	Ermap	-0.827	18.6795	35.2245	0.00025	-1.171	18.948	46.2935	0.0064
ENSMUSG00000029866	Kel	-0.824	17.9245	33.754	0.0014	-1.336	17.5327	48.0185	0.0022
ENSMUSG00000023926	Rhag	-0.819	14.4735	27.15	0.0038	-0.979	22.0803	47.2317	0.02
ENSMUSG00000041842	Fhdc1	-0.816	4.81025	9.01525	0.0038	-1.059	5.1775	11.7112	0.012
ENSMUSG00000020490	Btnl10	-0.814	7.82575	14.6527	0.0024	-1.086	9.54567	21.9872	0.015
ENSMUSG00000025889	Snca	-0.813	14.6098	27.2695	0.002	-1.131	22.1255	52.5555	0.0029
ENSMUSG00000047139	Cd24a	-0.811	187.392	350.059	0.015	-1.272	202.62	532.389	6e-06
ENSMUSG00000001763	Tspan33	-0.811	8.979	16.7895	0.0024	-1.048	10.3233	23.1935	0.013
ENSMUSG00000020423	Btg2	-0.802	20.3552	37.8125	0.0025	-0.666	29.8742	52.0597	0.00012
ENSMUSG00000030724	Cd19	-0.8	11.1468	20.653	0.014	-0.954	20.4983	43.5627	3.4e-07
ENSMUSG00000025270	Alas2	-0.795	97.9257	180.604	0.0019	-0.991	147.305	317.639	0.01
ENSMUSG00000034248	Slc25a37	-0.787	41.4083	76.0072	0.0032	-1.096	43.8005	101.939	0.00034
ENSMUSG00000014030	Pax5	-0.785	3.99975	7.33725	0.0091	-1.106	5.06417	11.9385	1.5e-07
ENSMUSG00000034317	Trim59	-0.781	10.6337	19.456	0.0088	-1.198	10.7942	26.9747	6.7e-05
ENSMUSG00000028825	Rhd	-0.766	30.663	55.5547	0.0056	-1.401	23.8818	68.5887	0.0024
ENSMUSG00000046179	E2f8	-0.765	7.23125	13.0922	0.0091	-1.3	8.64017	23.1558	6.1e-09
ENSMUSG00000064225	Paqr9	-0.756	3.9525	7.10225	0.0094	-1.189	2.58533	6.423	1.5e-05
ENSMUSG00000020330	Hmmr	-0.752	4.641	8.315	0.033	-1.316	4.87433	13.2155	3.2e-08
ENSMUSG00000049577	Zfpm1	-0.749	21.7875	39.1148	0.0094	-0.909	21.3613	43.8455	0.00023
ENSMUSG00000022099	Dmtn	-0.746	12.952	23.1542	0.0058	-1.144	10.3087	24.7213	0.0096
ENSMUSG00000028906	Epb41	-0.746	17.895	31.906	0.0013	-0.879	28.9998	58.0953	0.0011
ENSMUSG00000054191	Klf1	-0.745	26.7923	47.8957	0.022	-1.337	17.8882	48.9942	0.00034
ENSMUSG00000019838	Slc16a10	-0.744	8.77075	15.6445	0.0068	-0.857	9.896	19.6003	8.3e-05
ENSMUSG00000027326	Casc5	-0.743	2.8325	5.02725	0.024	-1.393	2.20533	6.3055	1.6e-09
ENSMUSG00000012443	Kif11	-0.743	9.4375	16.7925	0.0092	-1.254	13.3388	34.5547	9.9e-07
ENSMUSG00000020641	Rsad2	-0.741	10.5877	18.7925	0.0033	-1.277	19.1972	50.5787	0.0013
ENSMUSG00000008193	Spib	-0.738	11.1685	19.8117	0.025	-1.142	24.1832	58.3317	1.3e-07
ENSMUSG00000045328	Cenpe	-0.737	3.754	6.6515	0.019	-1.288	3.05667	8.12483	1.2e-08
ENSMUSG00000027510	Rbm38	-0.734	29.9855	53.168	0.0066	-0.861	39.4993	78.3468	0.00044
ENSMUSG00000021061	Sptb	-0.732	23.1887	41.0928	0.011	-0.947	13.478	28.335	0.00073
ENSMUSG00000030468	Siglecg	-0.728	6.035	10.6438	0.049	-1.071	10.9025	25.0363	5.9e-10
ENSMUSG00000027306	Nusap1	-0.722	10.0587	17.6508	0.016	-1.274	11.8123	31.0568	3e-06
ENSMUSG00000045382	Cxcr4	-0.722	26.6922	46.8927	0.02	-1.055	47.2418	107.026	4.9e-09
ENSMUSG00000037336	Mfsd2b	-0.721	9.65775	16.965	0.0079	-1.035	11.8148	26.3877	5.7e-06
ENSMUSG00000030000	Add2	-0.718	3.80675	6.676	0.021	-1.143	3.69767	8.87	0.0052
ENSMUSG00000057337	Chst3	-0.717	4.488	7.85375	0.043	-0.719	8.15233	14.7222	6.7e-05
ENSMUSG00000030091	Nup210	-0.705	6.1175	10.631	0.0091	-1.274	7.30183	19.2752	3.2e-14
ENSMUSG00000032028	Nxpe2	-0.7	5.4195	9.35525	0.046	-1.309	8.12933	21.8847	0.0041
ENSMUSG00000018654	Ikzf1	-0.699	12.4543	21.5177	0.02	-1.133	21.9747	52.6093	1.3e-11
ENSMUSG00000029366	Dck	-0.694	10.254	17.659	0.037	-1.229	13.3017	33.951	3.2e-10
ENSMUSG00000020914	Top2a	-0.693	18.4708	31.7815	0.023	-1.461	16.6228	49.8243	1.3e-11
ENSMUSG00000031004	Mki67	-0.693	32.5857	56.0285	0.021	-1.308	27.1658	73.0638	2.4e-06
ENSMUSG00000034449	Dhrs11	-0.691	28.0918	48.329	0.026	-0.97	32.2623	68.9682	0.004
ENSMUSG00000027556	Car1	-0.682	43.4347	74.2092	0.027	-1.434	52.4657	154.592	9.3e-05
ENSMUSG00000022742	Cpox	-0.679	34.1755	58.2268	0.018	-1.08	32.3732	74.782	5.6e-05
ENSMUSG00000018983	E2f2	-0.674	18.0115	30.5763	0.0079	-1.136	25.291	60.4098	4e-05
ENSMUSG00000001228	Uhrf1	-0.671	14.8805	25.2625	0.039	-1.42	12.857	37.4993	1.3e-10
ENSMUSG00000031543	Ank1	-0.669	11.7675	19.9495	0.021	-1.045	7.73783	17.3718	0.0045
ENSMUSG00000030956	Fam53b	-0.669	9.61825	16.3057	0.026	-0.844	13.242	26.0028	4.1e-07
ENSMUSG00000054717	Hmgb2	-0.666	57.0127	96.292	0.033	-1.163	75.3365	183.616	2.4e-08
ENSMUSG00000038871	Bpgm	-0.659	27.7865	46.6752	0.011	-0.913	33.3253	68.1798	0.013
ENSMUSG00000042476	Abcb4	-0.653	5.69175	9.53075	0.036	-0.832	4.49683	8.77817	3.2e-05
ENSMUSG00000022100	Xpo7	-0.652	10.0043	16.7212	0.0077	-0.94	11.551	24.1917	0.0072
ENSMUSG00000024590	Lmnb1	-0.651	23.1668	38.7557	0.044	-1.264	25.7353	67.465	6.4e-11
ENSMUSG00000038893	Fam117a	-0.636	17.9335	29.687	0.038	-0.868	24.2605	48.2017	0.0013
ENSMUSG00000031974	Abcb10	-0.629	19.8178	32.582	0.018	-0.968	19.7617	42.0807	0.0011
ENSMUSG00000044468	Fam46c	-0.629	18.886	30.9992	0.0065	-0.643	28.2723	48.1995	0.038
ENSMUSG00000004552	Ctse	-0.626	42.6457	70.2175	0.023	-1.225	36.3553	92.1	0.0019
ENSMUSG00000028312	Smc2	-0.621	10.3142	16.8657	0.046	-1.28	10.0418	26.5762	2.5e-10
ENSMUSG00000032126	Hmbs	-0.621	59.7302	97.8585	0.032	-1.105	67.9108	158.843	0.0046
ENSMUSG00000024588	Fech	-0.61	54.3298	88.1505	0.024	-0.685	71.2385	124.936	0.02
ENSMUSG00000020788	Atp2a3	-0.605	23.6887	38.4435	0.044	-0.993	37.7663	82.0535	7e-09
ENSMUSG00000032902	Slc16a1	-0.604	19.4078	31.3883	0.039	-0.721	14.9757	27.0572	0.0016
ENSMUSG00000029922	Mkrn1	-0.593	41.449	66.4972	0.043	-0.69	54.6955	96.4045	0.0017
ENSMUSG00000037415	Ranbp10	-0.549	21.4068	33.324	0.049	-0.607	24.7935	41.2532	0.022

## Sheet: Table S7
Table S7. Results of transcription factor target analysis in male oim mice
Gene Set	Enrichment Score	Normalized Enrichment Score	P Value	FDR	size	Gene IDs
SMAD3	0.41	2.85	0	0	94	Abhd15; Ackr3; Apbb2; Arhgef19; Bambi; Btbd3; Cacnb3; Cdkn1a; Cntfr; Col11a2; Col16a1; Col24a1; Col4a1; Col4a2; Col5a1; Col5a2; Col5a3; Dlx3; Dock9; Ebf4; Edn1; Eya1; Fap; Fzd1; Fzd2; Gadd45g; Gpc3; Grrp1; Il11ra1; Irx5; Jade2; Kctd15; Kirrel; Lamc1; Lox; Lrp1; Lrp4; Lrp5; Lrp6; Mfap4; Mn1; Mrc2; Nlgn2; Nos3; Rasl11b; S100a16; Sav1; Smad6; Synpo; Tead3; Tgfb2; Thbs1; Thbs2; Thbs3; Trp53i13; Tshz2…
SMAD4	0.38	2.58	0	0	89	Abca1; Adamts1; Adamts15; Adamts4; Agap3; Apbb1; Arhgef19; Cacna1g; Cadm1; Cald1; Caskin2; Cmtm4; Col16a1; Col24a1; Col4a1; Col4a2; Col5a1; Col5a2; Col5a3; Dab2ip; Epha2; Epha3; Ephb4; Fkbp10; Fkbp9; Fmo2; Irs1; Kctd15; Lamc1; Ldb2; Loxl2; Loxl3; Loxl4; Maf; Mir22hg; Mmp11; Mylk; Nab2; Nfatc4; Npas2; Nr2f2; P3h4; Pak1; Pcbp4; Pdgfra; Pdgfrb; Pdp1; Piezo1; Rgs3; Rhoj; Rhoq; Rora; Slc12a4; Sulf1; S…
FOXO1	0.4	2.7	0	0	86	Abca9; Bmp2; Cadm1; Cd109; Cdkn1a; Cdkn1c; Clstn1; Ddit4; Dtna; Ehd2; Ehd3; Eml1; Epha2; Epha3; Ephb4; Foxo1; Fstl1; Gnao1; Hr; Insig1; Insig2; Jade2; Jag1; Jag2; Klf9; Lamc1; Lifr; Lix1l; Maff; Mdk; Mitf; Mllt6; Mrgprf; Ndrg1; Nfib; Nfix; Nr2f2; Ntn1; Osbpl5; Pak1; Pcdh18; Pdgfa; Pik3ip1; Pnpla2; Ptch1; Ptms; Rasd1; Ror2; Rora; Sertad4; Smad1; Sqstm1; Tbc1d17; Tcf7; Tenm3; Tgfb3; Thbs1; Thbs3; T…
